# Supplementary material for: CpG Dinucleotides Inhibit HIV-1 Replication through Zinc Finger Antiviral Protein (ZAP)-Dependent and -Independent Mechanisms
Source: J Virol. 2020 Feb 28;94(6):e01337-19. doi: 10.1128/JVI.01337-19 (PMC7158733; doi:10.1128/JVI.01337-19)
Supplement: Supplemental file 1 [file JVI.01337-19-sd001.xlsx]

## Sheet: Sheet1
Data set S1. The CpG and UpA abundance in a panel of viruses that infect vertebrates.
Mammalian Viruses	Accession number	Virus family, genus	CpG/kb RNA	CpG obs/exp	UpA/kb RNA	UpA obs/exp
Astroviridae
Human astrovirus	NC_001943.1	Astroviridae	22.0167	0.44	52.9869	0.7
Caliciviridae
Norovirus GI	NC_001959.2	Caliciviridae, Norovirus	26.7834	0.47	48.994	0.73
Sapovirus C12	NC_006554.1	Caliciviridae, Sapovirus	39.1921	0.59	33.4403	0.57
Coronaviridae
Human coronavirus 229E	NC_002645.1	Coronaviridae, Alphacoronavirus	17.8643	0.5	74.4591	0.79
SARS coronavirus	NC_004718.3	Coronaviridae, Betacoronavirus	19.0918	0.46	69.9472	0.8
Middle East respiratory syndrome coronavirus	NC_019843.3	Coronaviridae, Betacoronavirus	23.6064	0.56	76.4302	0.9
Flaviviridae
St. Louis encephalitis virus	NC_007580.2	Flaviviridae, Flavivirus	32.4497	0.53	28.0622	0.46
Tick-borne powassan virus	NC_003687.1	Flaviviridae, Flavivirus	35.5199	0.51	24.0797	0.44
West Nile virus	NC_001563.2	Flaviviridae, Flavivirus	37.3107	0.58	28.9181	0.49
Zika virus	NC_012532.1	Flaviviridae, Flavivirus	27.1447	0.43	31.3137	0.53
Dengue virus 1	NC_001477.1	Flaviviridae, Flavivirus	24.313	0.45	40.9874	0.6
Japanese encephalitis virus	NC_001437.1	Flaviviridae, Flavivirus	38.1742	0.58	32.1611	0.56
Langat virus	NC_003690.1	Flaviviridae, Flavivirus	34.9995	0.49	22.3887	0.43
Louping ill virus	NC_001809.1	Flaviviridae, Flavivirus	41.0266	0.56	20.4213	0.4
Murray Valley encephalitis virus	NC_000943.1	Flaviviridae, Flavivirus	29.9619	0.51	35.1371	0.54
Yellow fever virus	NC_002031.1	Flaviviridae, Flavivirus	23.2001	0.38	28.1716	0.45
Hepatitis C virus genotype 1	NC_004102.1	Flaviviridae, Hepacivirus	61.8909	0.73	32.1377	0.74
GB virus C / Hepatitis G virus	NC_001710.1	Flaviviridae, Pegivirus	59.4123	0.69	29.3867	0.71
Hepeviridae
Hepatitis E virus	NC_001434.1	Hepeviridae, Orthohepevirus	67.7258	0.82	40.6912	0.95
Picornaviridae
Saffold virus	NC_009448.2	Picornaviridae, Cardiovirus	26.8638	0.59	48.7985	0.6
Theilovirus	NC_001366.1	Picornaviridae, Cardiovirus	38.8841	0.65	38.5138	0.6
Human TMEV-like cardiovirus	NC_010810.1	Picornaviridae, Cardiovirus	25.7505	0.54	47.6071	0.6
Encephalomyocarditis virus	NC_001479.1	Picornaviridae, Cardiovirus	31.3976	0.51	42.1187	0.66
Cosavirus A	NC_012800.1	Picornaviridae, Cosavirus	22.0126	0.46	52.1488	0.66
Coxsackievirus	NC_001612.1	Picornaviridae, Enterovirus	28.8682	0.5	53.2848	0.79
Human enterovirus D	NC_001430.1	Picornaviridae, Enterovirus	12.8552	0.28	64.276	0.79
Human enterovirus B	NC_001472.1	Picornaviridae, Enterovirus	30.7213	0.55	52.7812	0.76
Human echovirus 7	AF465516.1	Picornaviridae, Enterovirus	32.7185	0.57	52.1072	0.77
Poliovirus	NC_002058.3	Picornaviridae, Enterovirus	28.8978	0.54	55.7796	0.78
Human rhinovirus 89	NC_001617.1	Picornaviridae, Enterovirus	9.50783	0.25	80.9564	0.87
Hepatitis A virus	NC_001489.1	Picornaviridae, Hepatovirus	5.2153	0.15	55.8973	0.58
Aichi virus	NC_001918.1	Picornaviridae, Kobuvirus	60.4775	0.76	21.9367	0.52
Human parechovirus	NC_001897.1	Picornaviridae, Parechovirus	9.11813	0.23	70.9036	0.78
Rosavirus 2 strain GA7403	NC_024070.1	Picornaviridae, Rosavirus	40.0851	0.61	41.2048	0.7
Salivirus NG-J1	NC_012957.1	Picornaviridae, Salivirus	52.2425	0.7	24.1794	0.53
Togaviridae
Chikungunya virus	NC_004162.2	Togaviridae, Alphavirus	50.9893	0.81	53.2725	0.89
Sindbis virus	NC_001547.1	Togaviridae, Alphavirus	58.2757	0.9	47.1674	0.8
Barmah Forest virus	NC_001786.1	Togaviridae, Alphavirus	44.7423	0.76	54.7528	0.85
Aura virus	NC_003900.1	Togaviridae, Alphavirus	54.4655	0.93	61.9926	0.95
Ndumu virus	NC_016959.1	Togaviridae, Alphavirus	50.3936	0.82	52.7892	0.86
Southern elephant seal virus	NC_016960.1	Togaviridae, Alphavirus	52.112	0.88	61.0938	0.93
Whataroa virus	NC_016961.1	Togaviridae, Alphavirus	56.1295	0.93	48.1233	0.77
Alphavirus M1	EF011023.1	Togaviridae, Alphavirus	61.1634	0.9	45.4234	0.82
Bebaru virus	NC_016962.1	Togaviridae, Alphavirus	61.9685	0.93	49.0865	0.85
Semliki forest virus	NC_003215.1	Togaviridae, Alphavirus	63.1883	0.89	42.4751	0.79
Ross River virus	NC_001544.1	Togaviridae, Alphavirus	53.7874	0.82	48.2972	0.84
Venezuelan equine encephalitis virus	NC_001449.1	Togaviridae, Alphavirus	47.6232	0.76	44.6522	0.73
Mayaro virus	NC_003417.1	Togaviridae, Alphavirus	53.7201	0.85	46.797	0.77
O'nyong-nyong virus	NC_001512.1	Togaviridae, Alphavirus	44.4444	0.76	58.0482	0.91
Eastern equine encephalitis virus	NC_003899.1	Togaviridae, Alphavirus	48.0514	0.81	56.2741	0.87
Western equine encephalomyelitis virus	NC_003908.1	Togaviridae, Alphavirus	51.6371	0.85	50.5921	0.79
Rubella virus	NC_001545.2	Togaviridae, Rubivirus	126.409	1.06	16.9023	0.73
Reoviridae
Rotavirus A	NC_011507.2, NC_011506.2, NC_011508.2, NC_011510.2, NC_011500.2, NC_011509.2, NC_011501.2, NC_011503.2, NC_011504.2, NC_011505.2, NC_01150.2	Reoviridae, Rotavirus	22.4653	0.8	92.824	0.85
Rotavirus B	NC_007548.1, NC_007549.1, NC_007550.1, NC_007551.1, NC_007552.1, NC_007553.1, NC_007554.1, NC_007555.1, NC_007556.1, NC_007557.1, NC_007558.1	Reoviridae, Rotavirus	19.8764	0.71	86.3538	0.79
Rotavirus C	NC_007547.1, NC_007546.1, NC_007572.1, NC_007574.1, NC_007570.1, NC_007543.1, NC_007544.1, NC_007571.1, NC_007545.1, NC_007569.1, NC_007573.1	Reoviridae, Rotavirus	16.1921	0.65	100.056	0.87
Banna virus	NC_004211.1, NC_004217.1, NC_004218.1, NC_004219.1, NC_004220.1, NC_004221.1, NC_004204.1, NC_004203.1, NC_004202.1, NC_004201.1, NC_004200.1	Reoviridae, Seadornavirus	31.1806	0.82	73.9657	0.81
Arenaviridae
Junin arenavirus	NC_005081.1, NC_005080.1	Arenaviridae, Arenavirus	10.6413	0.25	52.9216	0.62
Lassa virus	NC_004297.1, NC_004296.1	Arenaviridae, Arenavirus	11.703	0.27	54.4893	0.65
Lymphocytic choriomeningitis virus	NC_004291.1, NC_004294.1	Arenaviridae, Arenavirus	12.7287	0.29	47.6333	0.57
Machupo virus	NC_005079.1, NC_005078.1	Arenaviridae, Arenavirus	13.3521	0.31	49.4593	0.58
Pichinde virus	NC_006447.1, NC_006439.1	Arenaviridae, Arenavirus	12.4808	0.29	49.6352	0.59
Bunyaviridae
Hantaan virus	NC_005222.1, NC_005219.1, NC_005218.1	Bunyaviridae, Hantavirus	9.28662	0.25	78.5141	0.83
Puumala virus	NC_005223.1, NC_005224.1, NC_005225.1	Bunyaviridae, Hantavirus	8.62212	0.26	81.7443	0.82
Seoul virus	NC_005236.1, NC_005237.1, NC_005238.1	Bunyaviridae, Hantavirus	10.3766	0.28	71.5481	0.77
Crimean-Congo hemorrhagic fever virus	NC_005301.3, NC_005300.2, NC_005302.1	Bunyaviridae, Nairovirus	14.6245	0.33	54.6851	0.66
Dugbe virus	NC_004159.1, NC_004158.1, NC_004157.1	Bunyaviridae, Nairovirus	9.91569	0.25	61.6151	0.7
Bunyamwera virus	NC_001925.1, NC_001926.1, NC_001927.1	Bunyaviridae. Orthobunyavirus	8.94745	0.29	84.9195	0.82
Bunyavirus La Crosse	NC_004108.1, NC_004109.1, NC_004110.1	Bunyaviridae.Orthobunyavirus	9.68697	0.29	86.5423	0.88
Oropouche virus	NC_005777.1, NC_005775.1, NC_005776.1	Bunyaviridae.Orthobunyavirus	12.6836	0.41	85.6142	0.83
Rift valley fever virus	NC_002043.1, NC_002044.1, NC_002045.1	Bunyaviridae, Phlebovirus	11.4367	0.23	50.2546	0.67
Toscana virus	NC_006318.1, NC_006319.1, NC_006320.1	Bunyaviridae, Phlebovirus	12.9725	0.26	50.7687	0.67
Uukuniemi virus	NC_005214.1, NC_005220.1, NC_005221.1	Bunyaviridae, Phlebovirus	16.7077	0.29	32.1843	0.47
Filoviridae
Lloviu cuevavirus	NC_016144.1	Filoviridae, Cuevavirus	27.157	0.52	49.6645	0.7
Zaire ebolavirus	NC_002549.1	Filoviridae, Ebolavirus	25.476	0.6	62.5033	0.73
Sudan ebolavirus	NC_006432.1	Filoviridae, Ebolavirus	20.1325	0.47	67.0199	0.78
Reston ebolavirus	NC_004161.1	Filoviridae, Ebolavirus	22.9739	0.56	67.7571	0.77
Tai Forest ebolavirus	NC_014372.1	Filoviridae, Ebolavirus	22.498	0.51	59.4666	0.72
Bundibugyo ebolavirus	NC_014373.1	Filoviridae, Ebolavirus	25.0792	0.57	62.3548	0.75
Bombali ebolavirus	NC_039345.1	Filoviridae, Ebolavirus	29.9323	0.58	56.1886	0.76
Marburg marburgvirus isolate Marburg virus	NC_001608.3	Filoviridae, Marburgvirus	19.4129	0.53	70.1167	0.74
Marburg marburgvirus isolate Ravn virus	NC_024781.1	Filoviridae, Marburgvirus	17.5264	0.49	72.7739	0.75
Incertae sedis
Hepatitis delta virus	NC_001653.2	Deltavirus	61.2366	0.71	21.9976	0.52
Orthomyxoviridae
Influenza A virus H1N1	NC_002016.1, NC_002017.1, NC_002018.1, NC_002019.1, NC_002020.1, NC_002021.1, NC_002022.1, NC_002023.1	Orthomyxoviridae, Influenzavirus A	20.9744	0.45	44.7454	0.57
Influenza B virus	NC_002204.1, NC_002205.1, NC_002206.1, NC_002207.1, NC_002208.1,NC_002209.1, NC_002210.1, NC_002211.1	Orthomyxoviridae, Influenzavirus B	13.147	0.33	60.1993	0.7
Influenza C virus	NC_006306.2, NC_006307.2, NC_006308.2, NC_006309.2, NC_006310.2, NC_006311.1, NC_006312.1	Orthomyxoviridae, Influenzavirus C	8.91058	0.26	58.6549	0.62
Paramyxoviridae
Hendra virus	NC_001906.3	paramyxoviridae, Henipavirus	17.3851	0.45	71.3502	0.78
Nipah virus	NC_002728.1	paramyxoviridae, Henipavirus	16.0583	0.44	74.3725	0.79
Measles virus	NC_001498.1	Paramyxoviridae, Morbilivirus	27.7463	0.49	51.3401	0.75
Human respiratory syncytial virus	NC_001781.1	Paramyxoviridae, Pneumovirus	7.75041	0.28	95.4351	0.89
Human parainfluenza virus 1	NC_003461.1	Paramyxoviridae, Respirovirus	13.6538	0.39	81.2179	0.85
Mumps virus	NC_002200.1	Paramyxoviridae, Rubulavirus	20.6058	0.46	62.4025	0.76
Parainfluenza virus 5	NC_006430.1	Paramyxoviridae, Rubulavirus	20.202	0.45	63.3609	0.76
Phenuiviridae
Severe Fever with Thrombocytopenia Syndrome Virus	NC_018136.1, NC_018137.1, NC_018138.1	Phenuiviridae, Phlebovirus	13.49	0.23	37.5979	0.57
Rhabdoviridae
Australian bat lyssavirus	NC_003243.1	Rhabdoviridae, Lyssavirus	23.1771	0.48	51.8525	0.67
Mokola virus	NC_006429.1	Rhabdoviridae, Lyssavirus	20.8543	0.42	54.3551	0.7
Rabies virus	NC_001542.1	Rhabdoviridae, Lyssavirus	24.053	0.47	50.2849	0.67
European bat lyssavirus 1	NC_009527.1	Rhabdoviridae, Lyssavirus	19.3883	0.39	49.9749	0.65
Vesicular stomatitis virus	NC_001560.1	Rhabdoviridae, Vesiculovirus	20.8763	0.48	54.117	0.64
Chandipura virus	NC_020805.1	Rhabdoviridae, Vesiculovirus	25.1799	0.56	49.4604	0.6
Retroviridae
Avian leukosis virus strain SCAU-HN06	HQ900844.1	Retroviridae, Alpharetrovirus	49.1826	0.7	47.139	0.86
Avian leukosis virus - RSA	NC_001408.1	Retroviridae, Alpharetrovirus	48.7236	0.69	46.1158	0.85
Rous sarcoma virus	NC_001407.1	Retroviridae, Alpharetrovirus	49.6167	0.68	45.0383	0.86
Jaagsiekte sheep retrovirus	NC_001494.1	Retroviridae, Betaretrovirus	27.6065	0.64	73.0367	0.86
Mouse mammary tumor virus	NC_001503.1	Retroviridae, Betaretrovirus	21.5786	0.45	61.4424	0.78
Mason-Pfizer monkey virus	NC_001550.1	Retroviridae, Betaretrovirus	21.0354	0.46	68.9494	0.85
Squirrel monkey retrovirus - HLB	NC_001514.1	Retroviridae, Betaretrovirus	28.5714	0.49	51.7928	0.82
Enzootic nasal tumour virus of goats	NC_004994.2	Retroviridae, Betaretrovirus	26.9871	0.63	72.5027	0.85
Ovine enzootic nasal tumour virus	NC_007015.1	Retroviridae, Betaretrovirus	23.1369	0.56	72.3702	0.82
Simian retrovirus 4 strain	NC_014474.1	Retroviridae, Betaretrovirus	23.3817	0.51	69.2838	0.87
Simian retrovirus 8 strain	NC_031326.1	Retroviridae, Betaretrovirus	23.0126	0.49	67.3148	0.85
Human T-lymphotropic virus 1	NC_001436.1	Retroviridae, Deltaretrovirus	37.381	0.58	48.1956	0.89
Human T-lymphotropic virus 2	NC_001488.1	Retroviridae, Deltaretrovirus	35.5619	0.55	45.2821	0.85
Walleye dermal sarcoma virus	L41838.1	Retroviridae, Epsilonretrovirus	27.2243	0.63	77.4088	0.93
Walleye epidermal hyperplasia virus type 1	AF133051.1	Retroviridae, Epsilonretrovirus	21.3074	0.47	68.9073	0.85
Walleye epidermal hyperplasia virus type 2	AF133052.1	Retroviridae, Epsilonretrovirus	20.1517	0.47	72.8623	0.86
Moloney murine leukemia virus	J02255.1	Retroviridae, Gammaretrovirus	35.2856	0.51	44.5271	0.82
Friend murine leukemia virus	NC_001362.1	Retroviridae, Gammaretrovirus	36.285	0.51	43.9745	0.82
Gibbon ape leukemia virus	NC_001885.3	Retroviridae, Gammaretrovirus	35.8556	0.53	45.3759	0.81
Feline leukemia virus	NC_001940.1	Retroviridae, Gammaretrovirus	34.2093	0.54	50.1894	0.88
Visna virus	M60609.1	Retroviridae, Lentivirus	16.1588	0.4	76.4559	0.96
Caprine arthritis encephalitis virus	M33677.1	Retroviridae, Lentivirus	12.515	0.31	71.4985	0.9
Jembrana disease virus	U21603.1	Retroviridae, Lentivirus	22.6332	0.43	63.2437	0.91
FIV (Oma)	U56928.1	Retroviridae, Lentivirus	6.34249	0.21	88.5835	0.9
FIV (Petaluma)	NC_001482.1	Retroviridae, Lentivirus	8.81969	0.28	89.2857	0.93
HIV-2 ROD	X05291.1	Retroviridae, Lentivirus	15.2001	0.3	61.9378	0.88
HIV-2 BEN	M30502.1	Retroviridae, Lentivirus	16.8423	0.33	62.8229	0.9
SIVsmm	X14307.1	Retroviridae, Lentivirus	11.8688	0.26	65.2785	0.85
SIVagm.sab-1	U04005.1	Retroviridae, Lentivirus	12.0177	0.25	64.4107	0.87
SIVagm.tan-1	U58991.1	Retroviridae, Lentivirus	15.9488	0.34	65.6396	0.87
SIVmnd-1	M27470.1	Retroviridae, Lentivirus	5.64297	0.15	79.3272	0.91
SIVsykes	L06042.1	Retroviridae, Lentivirus	17.4064	0.35	62.3368	0.85
HIV-1 Group M (CH40.c)	JN944939.1	Retroviridae, Lentivirus	8.41806	0.2	71.9362	0.91
HIV-1 Group M (CH106.c)	JN944942.1	Retroviridae, Lentivirus	8.8053	0.21	74.0298	0.93
HIV-1 Group M (REJO.c)	JN944943.1	Retroviridae, Lentivirus	8.81777	0.2	72.9371	0.92
HIV-1 Group M (RHPA.c)	JN944944.1	Retroviridae, Lentivirus	9.1613	0.21	73.3995	0.92
HIV-1 Group M (SUMA.c)	JN944945.1	Retroviridae, Lentivirus	9.358	0.22	73.8847	0.93
HIV-1 Group M (THRO.c)	JN944946.1	Retroviridae, Lentivirus	9.70037	0.22	73.615	0.94
HIV-1 Group M (CH077.t)	JN944941.1	Retroviridae, Lentivirus	10.1032	0.24	71.7002	0.9
HIV-1 Group M (TRJO.c)	JN944947.1	Retroviridae, Lentivirus	8.58229	0.2	73.547	0.92
HIV-1 Group M (WITO.c)	JN944948.1	Retroviridae, Lentivirus	7.95034	0.19	74.1668	0.92
HIV-1 Group M (CH58_TF1)	JN944907.1	Retroviridae, Lentivirus	8.81969	0.2	73.9329	0.93
HIV-1 Group M (NL4-3)	M19921.2	Retroviridae, Lentivirus	9.04928	0.21	72.9394	0.92
SIVcpzEK505	JN835460.1	Retroviridae, Lentivirus	7.98076	0.19	74.9973	0.93
SIVcpzMB897	JN835461.1	Retroviridae, Lentivirus	10.3576	0.24	71.413	0.91
SIVcpzMT145	JN835462.1	Retroviridae, Lentivirus	8.77573	0.2	70.2059	0.89
SIVcpzGAB1	X52154.1	Retroviridae, Lentivirus	9.50427	0.21	67.8259	0.87
SIVcpzGAB2	AF382828.1	Retroviridae, Lentivirus	8.30189	0.19	69.1105	0.89
SIVcpzLB715	KP861923.1	Retroviridae, Lentivirus	7.68492	0.18	73.4337	0.92
HIV-1 Group O	AY623602.1	Retroviridae, Lentivirus	9.57504	0.22	72.1893	0.91
HIV-1 Group P	KY953207.1	Retroviridae, Lentivirus	8.26535	0.18	73.2074	0.94
SIVgorCP2139.287	FJ424866.1	Retroviridae, Lentivirus	9.61435	0.21	69.4609	0.9
SIVgorCP2135con	FJ424863.1	Retroviridae, Lentivirus	9.72868	0.22	68.8574	0.89
Snakehead retrovirus	U26458.1	Retroviridae, unclassified	22.268	0.44	67.5524	0.93
Atlantic salmon swim bladder sarcoma virus	NC_007654.1	Retroviridae, unclassified	27.8506	0.48	53.4692	0.81
Simian foamy virus	NC_001364.1	Retroviridae, Spumavirus	12.8546	0.34	83.3833	0.9
