# Supplementary material for: CpG Dinucleotides Inhibit HIV-1 Replication through Zinc Finger Antiviral Protein (ZAP)-Dependent and -Independent Mechanisms
Source: J Virol. 2020 Feb 28;94(6):e01337-19. doi: 10.1128/JVI.01337-19 (PMC7158733; doi:10.1128/JVI.01337-19)
Supplement: Supplemental file 2 [file JVI.01337-19-sd002.xlsx]

## Sheet: GroupM.stats.txt
Data set S2. Z-scores for each codon in the HIV-1 open reading frames in 9-, 15- or 25-codon sliding windows. Red indicates a codon with a Z-score that is statistically significant.
Codons meeting statistical significance (p<0.05) in each sliding window are highlighted in red.	observed	expected	std_dev	codon EU541617	z-value	9-codon z-value	15-codon z-value	25-codon z-value	ORF	Virus with mutated region	Known cis-acting elements
1	0	0	0	AUG	0	4.44	4.68	3.16	Gag
2	1	4.8764	2.0147	GGU	1.924	3.72	4.02	3.08	Gag
3	0	4.8764	2.0147	GCG	2.42	4.2	2.67	2.64	Gag
4	0	4.2351	2.0011	AGA	2.116	4.68	2.92	2.64	Gag
5	0	4.8764	2.0147	GCG	2.42	4.02	3.17	2.03	Gag
6	6	4.89	2.0239	UCA	-0.548	2.67	3.16	2.18	Gag
7	0	3.499	1.7266	GUA	2.027	2.43	3.08	2.47	Gag
8	1	5.8293	2.3427	UUA	2.061	2.02	2.64	2.67	Gag	HIV-1gag22-378CM
9	5.5	2.9884	1.6781	AGC	-1.497	1.47	2.64	2.02	Gag	HIV-1gag22-378CM
10	11.5	4.8764	2.0147	GGG	-3.288	0.67	1.56	1.69	Gag	HIV-1gag22-378CM
11	2	4.33	1.8994	GGA	1.227	0.38	1.09	1.85	Gag	HIV-1gag22-378CM
12	0	2.0606	1.3574	AAA	1.518	-0.26	0.88	1.46	Gag	HIV-1gag22-378CM
13	5	6.3556	2.4371	UUA	0.556	-2.03	0.5	1.62	Gag	HIV-1gag22-378CM
14	3	3.0238	1.6453	GAU	0.014	-1.26	0.01	1.67	Gag	HIV-1gag22-378CM
15	4.5	1.6524	1.1992	CGA	-2.375	0.63	-0.82	1.37	Gag	HIV-1gag22-378CM
16	0	0	0	UGG	0	0.61	-1.25	0.49	Gag	HIV-1gag22-378CM
17	7	3.0238	1.6453	GAA	-2.417	-0.66	-1.32	0.03	Gag	HIV-1gag22-378CM
18	1	2.4259	1.4745	AAA	0.967	-1.4	-0.14	-0.75	Gag	HIV-1gag22-378CM
19	1	3.6868	1.7842	AUU	1.506	-1.02	-0.39	-0.79	Gag	HIV-1gag22-378CM
20	2.5	4.7543	2.0061	CGG	1.124	-1.02	-0.54	-1.4	Gag	HIV-1gag22-378CM
21	11	6.5461	2.4628	UUA	-1.808	-0.66	-1.27	-1.97	Gag	HIV-1gag22-378CM
22	7	4.6546	2.0749	AGG	-1.13	0.12	-1.27	-1.96	Gag	HIV-1gag22-378CM
23	3	4.8764	2.0147	CCA	0.931	0.04	-1.16	-0.77	Gag	HIV-1gag22-378CM
24	8	4.8764	2.0147	GGG	-1.55	-1.01	-1.31	-1.06	Gag	HIV-1gag22-378CM
25	3	4.7757	1.9921	GGA	0.891	-1.43	-1.02	-0.72	Gag	HIV-1gag22-378CM
26	1.5	2.0964	1.3727	AAG	0.434	-1.1	-1.21	-0.52	Gag	HIV-1gag22-378CM
27	2	2.99	1.6354	AAA	0.605	-0.92	-1.94	-0.01	Gag	HIV-1gag22-378CM
28	5	1.6492	1.2193	AAA	-2.748	-1.7	-1.71	-0.14	Gag	HIV-1gag22-378CM
29	3	3.0238	1.6453	UAU	0.014	-1.11	-1.15	0.03	Gag	HIV-1gag22-378CM
30	3.5	1.3956	1.1406	AAA	-1.845	-2.01	-0.05	0.42	Gag	HIV-1gag22-378CM
31	7	5.5582	2.1749	UUA	-0.663	-1.27	0.14	0.46	Gag	HIV-1gag22-378CM
32	5	3.0238	1.6453	AAA	-1.201	-1.55	1.3	-0.4	Gag	HIV-1gag22-378CM
33	3	3.0238	1.6453	CAU	0.014	0.18	0.42	-0.54	Gag	HIV-1gag22-378CM
34	6	3.5607	1.7544	AUA	-1.39	0.8	0.53	-0.22	Gag	HIV-1gag22-378CM
35	0.5	4.4165	1.9136	GUA	2.047	1.98	0.32	-0.45	Gag	HIV-1gag22-378CM
36	0	0	0	UGG	0	1.56	1.06	-0.63	Gag	HIV-1gag22-378CM
37	0	4.8764	2.0147	GCA	2.42	2.1	0.31	-0.05	Gag	HIV-1gag22-378CM
38	0	3.1542	1.7261	AGC	1.827	2.03	0.74	-0.43	Gag	HIV-1gag22-378CM
39	0	4.3952	2.0385	AGG	2.156	2.76	0.73	-0.31	Gag	HIV-1gag22-378CM
40	7	3.0238	1.6453	GAG	-2.417	1.14	0.4	-1.08	Gag	HIV-1gag22-378CM
41	6	7.4746	2.4857	CUA	0.593	1.25	0.43	-0.21	Gag	HIV-1gag22-378CM
42	3	2.5574	1.5161	GAA	-0.292	0.13	1.06	-0.04	Gag	HIV-1gag22-378CM
43	3	4.8156	2.0695	CGA	0.877	-1.19	0.27	-0.28	Gag	HIV-1gag22-378CM
44	8	2.8559	1.5983	UUC	-3.218	-1.93	0.47	-0.57	Gag	HIV-1gag22-378CM
45	3.5	4.5195	1.9436	GCA	0.525	-0.86	-0.98	-0.46	Gag	HIV-1gag22-378CM
46	5.5	3.9216	1.87	GUU	-0.844	-1.44	-0.8	-0.67	Gag	HIV-1gag22-378CM
47	7	2.7051	1.5581	AAU	-2.756	-1	-1.19	-0.38	Gag	HIV-1gag22-378CM
48	4.5	4.7714	1.9913	CCU	0.136	-2.38	-1.24	-0.68	Gag	HIV-1gag22-378CM
49	1.5	3.4936	1.7164	GGC	1.162	-0.7	-2.05	-0.64	Gag	HIV-1gag22-378CM
50	7.5	5.8615	2.2815	CUG	-0.718	-0.62	-2.11	-1.23	Gag	HIV-1gag22-378CM
51	5	6.6418	2.4725	UUA	0.664	-1.12	-2.68	-1.9	Gag	HIV-1gag22-378CM
52	9	3.0238	1.6453	GAA	-3.632	-1.06	-1.92	-2.41	Gag	HIV-1gag22-378CM
53	0	4.4603	1.9275	ACA	2.314	-1.3	-1.92	-2.11	Gag	HIV-1gag22-378CM
54	0.5	2.1127	1.3431	UCA	1.201	-2.02	-1.68	-1.97	Gag	HIV-1gag22-378CM
55	6.5	2.2204	1.4151	GAA	-3.024	-1.76	-1.1	-1.85	Gag	HIV-1gag22-378CM
56	9	4.8764	2.0147	GGC	-2.047	-1.99	-1.59	-2.26	Gag	HIV-1gag22-378CM
57	4	3.0238	1.6453	UGU	-0.593	-0.71	-1.89	-1.81	Gag	HIV-1gag22-378CM
58	4	2.1618	1.415	AGA	-1.299	-1.8	-1.89	-1.37	Gag	HIV-1gag22-378CM
59	2.5	2.7292	1.5634	CAA	0.147	-2.73	-1.72	-0.75	Gag	HIV-1gag22-378CM
60	1	2.2277	1.4295	AUA	0.859	-1.74	-0.7	0.12	Gag	HIV-1gag22-378CM
61	2	2.2824	1.4256	CUG	0.198	-1.21	-1.67	0.01	Gag	HIV-1gag22-378CM
62	2	1.6872	1.2268	GGA	-0.255	-0.35	-2.1	-0.31	Gag	HIV-1gag22-378CM
63	5.5	2.7113	1.5582	CAG	-1.79	0.12	-0.66	-0.18	Gag	HIV-1gag22-378CM
64	7	6.6117	2.383	CUA	-0.163	-0.26	0.56	-0.63	Gag	HIV-1gag22-378CM
65	4	2.7437	1.5685	CAA	-0.801	-0.73	1.22	0.19	Gag	HIV-1gag22-378CM
66	1	4.1146	1.8507	CCA	1.683	0.17	1.38	-0.16	Gag	HIV-1gag22-378CM
67	3	3.5126	1.7146	UCC	0.299	0.92	1.23	-0.48	Gag	HIV-1gag22-378CM
68	6	4.2495	1.9556	CUU	-0.895	2.01	0.96	-0.1	Gag	HIV-1gag22-378CM
69	3	1.8747	1.3022	CAG	-0.864	2.06	0.62	0.74	Gag	HIV-1gag22-378CM
70	0	4.8764	2.0147	ACA	2.42	2.15	0.77	1.04	Gag	HIV-1gag22-378CM
71	1	4.8764	2.0147	GGA	1.924	1.48	1.35	1.61	Gag	HIV-1gag22-378CM
72	0.5	3.9021	1.8171	UCA	1.872	1.02	1.29	1.85	Gag	HIV-1gag22-378CM
73	3.5	2.7808	1.5779	GAA	-0.456	1.53	1.33	2.15	Gag	HIV-1gag22-378CM
74	3.5	2.7165	1.5593	GAA	-0.502	1.89	1.32	2.1	Gag	HIV-1gag22-378CM
75	3.5	2.9997	1.6535	CGU	-0.303	0.84	1.48	2.02	Gag	HIV-1gag22-378CM
76	4	1.9743	1.3442	AGA	-1.507	-0.08	2.21	2.18	Gag	HIV-1gag22-378CM
77	4	4.8921	2.0249	UCA	0.441	-0.14	2.69	2.38	Gag	HIV-1gag22-378CM
78	5	6.4955	2.469	UUA	0.606	0.3	2.57	2.46	Gag	HIV-1gag22-378CM
79	2.5	1.3123	1.0845	UAU	-1.095	1.04	2.02	1.83	Gag	HIV-1gag22-378CM
80	4	3.0238	1.6453	AAU	-0.593	1.58	1.41	2.02	Gag	HIV-1gag22-378CM
81	1	4.0633	1.8462	ACA	1.659	2.61	1.33	2.01	Gag	HIV-1gag22-378CM
82	2	3.6066	1.7403	GUA	0.923	2.48	1.59	2.36	Gag	HIV-1gag22-378CM
83	1	4.1788	1.8663	GCA	1.703	2.19	1.58	1.63	Gag	HIV-1gag22-378CM
84	1	3.4236	1.7052	ACC	1.421	2.09	1.49	1.18	Gag	HIV-1gag22-378CM
85	1	5.1498	2.1585	CUC	1.923	2.46	1.7	1.11	Gag	HIV-1gag22-378CM
86	3	2.8389	1.5936	UAU	-0.101	1.82	1.22	0.62	Gag	HIV-1gag22-378CM
87	3.5	2.6142	1.5344	UGU	-0.577	1.04	1.69	0.47	Gag	HIV-1gag22-378CM
88	6	4.8764	2.0147	GUG	-0.558	0.83	1.62	0.49	Gag	HIV-1gag22-378CM
89	2	3.0238	1.6453	CAU	0.622	-0.1	1.14	0.79	Gag	HIV-1gag22-378CM
90	2.5	1.7978	1.2747	CAA	-0.551	-0.56	1.33	0.17	Gag	HIV-1gag22-378CM
91	4	1.3326	1.108	AGG	-2.407	-0.87	0.08	-0.42	Gag	HIV-1gag22-378CM
92	0	2.0229	1.3636	AUA	1.483	-0.68	-0.63	-0.25	Gag	HIV-1gag22-378CM
93	3.5	1.3584	1.1027	GAG	-1.942	0.2	-1.35	-0.01	Gag	HIV-1gag22-378CM
94	2	4.0527	1.8365	AUA	1.118	-1.09	-1.18	-0.34	Gag	HIV-1gag22-378CM
95	4	2.4707	1.4839	AAA	-1.031	-1.35	-1.76	-0.68	Gag	HIV-1gag22-378CM
96	3	2.9587	1.6267	GAC	-0.025	-0.79	-2.17	-0.76	Gag	HIV-1gag22-378CM
97	2	4.8764	2.0147	ACC	1.428	-1	-2.32	-1	Gag	HIV-1gag22-378CM
98	7.5	2.6985	1.5574	AAG	-3.083	-1.45	-2.01	-1.67	Gag	HIV-1gag22-378CM
99	5	2.9398	1.6219	GAA	-1.27	-2.52	-1.52	-1.66	Gag	HIV-1gag22-378CM
100	5	4.7074	1.9808	GCU	-0.148	-2.2	-2.01	-1.49	Gag	HIV-1gag22-378CM
101	5	5.6726	2.2831	UUA	0.295	-1.99	-1.26	-1.32	Gag	HIV-1gag22-378CM
102	6.5	1.9293	1.3182	GAC	-3.467	-2.56	-1.53	-1.83	Gag	HIV-1gag22-378CM
103	6	2.5966	1.531	AAG	-2.223	-1.86	-1.45	-1.65	Gag	HIV-1gag22-378CM
104	2	2.2141	1.4127	AUA	0.152	-0.94	-1.46	-1.57	Gag	HIV-1gag22-378CM
105	2	3.0238	1.6453	GAG	0.622	-0.82	-1.87	-1.93	Gag	HIV-1gag22-378CM
106	2.5	2.7871	1.5825	GAA	0.181	-1.25	-1.04	-1.34	Gag	HIV-1gag22-378CM
107	3.5	2.323	1.4444	GAG	-0.815	-0.24	-1.17	-1.81	Gag	HIV-1gag22-378CM
108	0	2.5835	1.5233	CAA	1.696	0.64	-1.05	-1.48	Gag	HIV-1gag22-378CM
109	1.5	1.9781	1.3314	AAC	0.359	0.73	-1.63	-1.7	Gag	HIV-1gag22-378CM
110	4	2.943	1.6226	AAA	-0.651	-0.14	-0.91	-2.27	Gag	HIV-1gag22-378CM
111	2	1.9827	1.3694	AGU	-0.013	-0.04	0.16	-1.76	Gag	HIV-1gag22-378CM
112	2	2.5193	1.5093	AAG	0.344	-0.27	-0.14	-1.68	Gag	HIV-1gag22-378CM
113	0	0.492	0.6742	AAA	0.73	-1.16	-0.17	-1.64	Gag	HIV-1gag22-378CM
114	3.5	0.8383	0.8756	AAA	-3.04	-0.66	-0.54	-1.91	Gag	HIV-1gag22-378CM
115	1	1.6892	1.2013	GCA	0.574	-0.76	-0.53	-1.3	Gag	HIV-1gag22-378CM
116	3.5	1.4185	1.1338	CAG	-1.836	-0.52	-1.21	-0.45	Gag	HIV-1gag22-378CM
117	2.5	1.7768	1.263	CAA	-0.573	-1.08	-1.56	-0.59	Gag	HIV-1gag22-378CM
118	0.5	2.7985	1.5452	GCA	1.488	-1.42	-1.33	-0.64	Gag	HIV-1gag22-378CM
119	4	2.5909	1.4981	GCA	-0.941	-0.97	-1.49	-0.39	Gag	HIV-1gag22-378CM
120	2.5	3.3599	1.69	GCU	0.509	-1.45	-1.68	-0.74	Gag	HIV-1gag22-378CM
121	3.5	1.882	1.2992	GAC	-1.245	-0.88	-1.22	-1.24	Gag	HIV-1gag22-378CM
122	4	2.8529	1.5582	ACA	-0.736	-0.91	-0.84	-1.01	Gag	HIV-1gag22-378CM
123	4	2.9554	1.5939	GGA	-0.655	-1.55	-0.82	-1.03	Gag	HIV-1gag22-378CM
124	3	1.6398	1.215	CAC	-1.12	-0.6	-0.09	-1.69	Gag	HIV-1gag22-378CM
125	1	1.3432	1.1139	AGC	0.308	-0.99	-0.6	-1.62	Gag	HIV-1gag22-378CM
126	2.5	1.6889	1.2546	AGC	-0.647	-0.44	-1.16	-2.3	Gag	HIV-1gag22-378CM
127	2	1.6879	1.238	CAG	-0.252	0.27	-0.57	-1.91	Gag	HIV-1gag22-651CpG
128	1.5	3.998	1.834	GUC	1.362	-0.32	-0.91	-1.84	Gag	HIV-1gag22-651CpG
129	4	3.1542	1.7261	AGC	-0.49	-0.25	-1.45	-1.68	Gag	HIV-1gag22-651CpG
130	2	2.7257	1.5622	CAA	0.465	0.12	-1.09	-1.67	Gag	HIV-1gag22-651CpG
131	1	3.0238	1.6453	AAU	1.23	0.02	-1.71	-1.44	Gag	HIV-1gag22-651CpG
132	6.5	2.82	1.5888	UAC	-2.316	-0.88	-1.46	-1.76	Gag	HIV-1gag22-651CpG
133	6	4.8764	2.0147	CCU	-0.558	-1.18	-1.33	-1.98	Gag	HIV-1gag22-651CpG
134	0	2.1156	1.394	AUA	1.518	-1.98	-1.34	-1.75	Gag	HIV-1gag22-651CpG
135	6	4.7244	1.9825	GUG	-0.643	-2.1	-1.38	-2.03	Gag	HIV-1gag22-651CpG
136	8	3.0238	1.6453	CAG	-3.024	-2.27	-1.14	-1.68	Gag	HIV-1gag22-651CpG
137	2	3.0238	1.6453	AAC	0.622	-1.75	-1.64	-1.62	Gag	HIV-1gag22-651CpG
138	8	3.1338	1.6543	AUC	-2.942	-1.75	-1.88	-2.06	Gag	HIV-1gag22-651CpG
139	3	3.0238	1.6453	CAG	0.014	-1.32	-2.19	-1.82	Gag	HIV-1gag22-651CpG
140	4	4.8764	2.0147	GGG	0.435	-1.92	-2.15	-2.25	Gag	HIV-1gag22-651CpG
141	4	3.0238	1.6453	CAA	-0.593	-1.06	-1.73	-2.43	Gag	HIV-1gag22-651CpG
142	0.5	0.0742	0.261	AUG	-1.631	-1.27	-2.18	-2.33	Gag	HIV-1gag22-651CpG
143	0	4.0085	1.8267	GUA	2.194	-0.96	-2.54	-2.45	Gag	HIV-1gag22-651CpG
144	6.5	2.5282	1.5037	CAU	-2.641	-0.61	-1.61	-2.62	Gag	HIV-1gag22-651CpG
145	3.5	2.7077	1.559	CAG	-0.508	-1.02	-2.36	-2.19	Gag	HIV-1gag22-651CpG
146	2.5	2.6145	1.4788	GCC	0.077	-1.53	-1.49	-1.98	Gag	HIV-1gag22-651CpG
147	5.5	2.1907	1.4027	AUA	-2.359	-1.17	-1.49	-2.11	Gag	HIV-1gag22-651CpG
148	3	4.5776	1.9577	UCA	0.806	-2.64	-1.69	-2.32	Gag	HIV-1gag22-651CpG
149	6	4.8764	2.0147	CCU	-0.558	-1.74	-1.47	-2.53	Gag	HIV-1gag22-651CpG
150	8	4.3952	2.0385	AGA	-1.768	-1.58	-1.36	-2.56	Gag	HIV-1gag22-651CpG
151	4	4.8764	2.0147	ACU	0.435	-1.65	-1.83	-2.37	Gag	HIV-1gag22-651CpG
152	11	6.4959	2.469	UUA	-1.824	-0.96	-1.12	-3.2	Gag	HIV-1gag22-651CpG
153	2	3.0238	1.6453	AAU	0.622	-1.25	-1.43	-3.53	Gag	HIV-1gag22-651CpG
154	5	4.8764	2.0147	GCA	-0.061	-0.92	-2.4	-3.51	Gag	HIV-1gag22-651CpG
155	0	0	0	UGG	0	-0.11	-1.8	-3.63	Gag	HIV-1gag22-651CpG
156	4.5	4.8764	2.0147	GUA	0.187	-0.84	-2.52	-4.88	Gag	HIV-1gag22-651CpG
157	3	3.0238	1.6453	AAA	0.014	-1.34	-3.42	-4.28	Gag	HIV-1gag22-651CpG
158	4	4.7244	1.9825	GUA	0.365	-1.4	-3.19	-3.82	Gag	HIV-1gag22-651CpG
159	1	2.0032	1.3253	GUA	0.757	-2.08	-3.49	-3.89	Gag	HIV-1gag22-651CpG
160	6	3.0238	1.6453	GAA	-1.809	-3.37	-3.24	-3.83	Gag	HIV-1gag22-651CpG
161	9.5	2.8069	1.5861	GAG	-4.22	-3.88	-4.42	-3.63	Gag	HIV-1gag22-651CpG
162	2	2.7813	1.5766	AAG	0.496	-4	-4.3	-3.31	Gag	HIV-1gag22-651CpG
163	7	3.7182	1.7572	GCU	-1.868	-4.64	-3.68	-2.69	Gag	HIV-1gag22-651CpG
164	10	2.9184	1.6171	UUC	-4.379	-6.01	-3.91	-2.27	Gag	HIV-1gag22-651CpG
165	4.5	2.8215	1.6321	AGC	-1.028	-5.23	-4.38	-1.57	Gag	HIV-1gag22-651CpG
166	6	4.8764	2.0147	CCA	-0.558	-3.27	-3.99	-1.34	Gag	HIV-1gag22-651CpG
167	5	3.0238	1.6453	GAA	-1.201	-3.59	-3.78	-0.88	Gag	HIV-1gag22-651CpG
168	12	4.8764	2.0147	GUG	-3.536	-3.55	-2.98	-0.65	Gag	HIV-1gag22-651CpG
169	1	2.3243	1.4594	AUA	0.907	-1.42	-1.3	-0.67	Gag	HIV-1gag22-651CpG
170	2	4.8764	2.0147	CCC	1.428	-0.73	-1.11	-0.8	Gag	HIV-1gag22-651CpG
171	0	0	0	AUG	0	-0.21	-0.22	-0.99	Gag	HIV-1gag22-651CpG
172	6	3.0238	1.6453	UUU	-1.809	0.99	1.33	-0.83	Gag	HIV-1gag22-651CpG
173	0	3.5153	1.7317	UCA	2.03	2.73	1.81	-0.94	Gag	HIV-1gag22-651CpG
174	3	4.7074	1.9808	GCA	0.862	2.93	2	-0.08	Gag	HIV-1gag22-651CpG
175	5	6.5301	2.4655	UUA	0.621	3.11	2.14	-0.16	Gag	HIV-1gag22-651CpG
176	0	4.57	1.9561	UCA	2.336	3.24	3.04	-0.33	Gag	HIV-1gag22-651CpG
177	1	3.0238	1.6453	GAA	1.23	3.72	3.06	0.01	Gag	HIV-1gag22-651CpG
178	2	4.8764	2.0147	GGA	1.428	2.98	2.15	0.43	Gag	HIV-1gag22-651CpG
179	1	4.8764	2.0147	GCC	1.924	2.57	2.24	0.84	Gag	HIV-1gag22-651CpG
180	3	4.8764	2.0147	ACC	0.931	2.71	2.71	1.57	Gag	HIV-1gag22-651CpG
181	4.5	4.7074	1.9808	CCA	0.105	1.25	1.51	2.44	Gag	HIV-1gag22-651CpG
182	3.5	2.4323	1.4762	CAA	-0.723	1.09	0.75	2.29	Gag	HIV-1gag22-651CpG
183	4	3.0238	1.6453	GAU	-0.593	0.63	0.87	2.15	Gag	HIV-1gag22-651CpG
184	4	6.2843	2.4276	UUA	0.941	-0.97	0.59	2.51	Gag	HIV-1gag22-651CpG
185	7	3.0238	1.6453	AAC	-2.417	-2.07	0.97	2.58	Gag	HIV-1gag22-651CpG
186	2.5	3.6184	1.7438	ACC	0.641	-1.71	0.7	2.25	Gag	HIV-1gag22-651CpG
187	0	0	0	AUG	0	-1.01	0.17	2.08	Gag	HIV-1gag22-651CpG
188	12	7.1757	2.4849	CUA	-1.941	0.05	0.11	1.99	Gag	HIV-1gag22-651CpG
189	7	3.0238	1.6453	AAC	-2.417	-0.21	0.62	1.52	Gag	HIV-1gag22-651CpG
190	2	4.2182	1.8824	ACA	1.178	0.52	0.47	1.3	Gag	HIV-1gag22-651CpG
191	2	4.5547	1.952	GUG	1.309	0.58	0.62	0.49	Gag	HIV-1gag22-651CpG
192	0	4.8764	2.0147	GGG	2.42	1.21	0.31	0.07	Gag	HIV-1gag22-651CpG
193	4	4.8764	2.0147	GGA	0.435	1.73	0.92	0.09	Gag	HIV-1gag22-651CpG
194	3	3.0238	1.6453	CAU	0.014	2.55	0.81	0.41	Gag	HIV-1gag22-651CpG
195	1.5	2.9184	1.617	CAA	0.877	2.18	0.79	0.33	Gag	HIV-1gag22-651CpG
196	1	4.8764	2.0147	GCA	1.924	1.82	0.87	0.22	Gag	HIV-1gag22-651CpG
197	7	4.8764	2.0147	GCC	-1.054	0.91	1.47	0.52	Gag	HIV-1gag22-651CpG
198	0	0	0	AUG	0	0.76	1.43	1.16	Gag	HIV-1gag22-651CpG
199	3	3.0238	1.6453	CAA	0.014	-0.14	1.52	0.91	Gag	HIV-1gag22-651CpG
200	0	0	0	AUG	0	-0.39	0.55	0.91	Gag	HIV-1gag22-651CpG
201	6	6.5751	2.4668	UUA	0.233	-0.77	0.12	0.91	Gag	HIV-1gag22-651CpG
202	3	3.0238	1.6453	AAA	0.014	0.26	0.85	0.94	Gag	HIV-1gag22-651CpG
203	7	2.5053	1.4994	GAG	-2.998	-0.09	0.89	0.13	Gag	HIV-1gag22-651CpG
204	4.5	4.6495	1.9712	ACC	0.076	-0.48	0.14	-0.04	Gag	HIV-1gag22-651CpG
205	2	3.9845	1.8537	AUC	1.071	0.44	0.49	-0.04	Gag	HIV-1gag22-651CpG
206	0	3.0238	1.6453	AAU	1.838	0.68	-0.3	-0.12	Gag	HIV-1gag22-651CpG
207	4.5	2.7697	1.5736	GAG	-1.1	0.46	-0.84	-0.06	Gag	HIV-1gag22-651CpG
208	5	3.0238	1.6453	GAA	-1.201	1.37	-1.51	0.34	Gag	HIV-1gag22-651CpG
209	0	4.8764	2.0147	GCU	2.42	0.36	-1.5	-0.25	Gag	HIV-1gag22-651CpG
210	3	4.7714	1.9913	GCA	0.89	-0.75	-0.76	0.1	Gag	HIV-1gag22-651CpG
211	4	2.8314	1.5916	GAA	-0.734	-2.28	-0.05	-0.25	Gag	HIV-1gag22-651CpG
212	0	0	0	UGG	0	-1.73	0.01	0.12	Gag	HIV-1gag22-651CpG
213	8	3.0238	1.6453	GAU	-3.024	-0.39	0.43	0.66	Gag	HIV-1gag22-651CpG
214	8	4.3952	2.0385	AGA	-1.768	-1.29	-0.19	0.59	Gag	HIV-1gag22-651CpG
215	8.5	3.6706	1.8418	GUG	-2.622	-1.59	0.19	0.14	Gag	HIV-1gag22-651CpG
216	2	3.0238	1.6453	CAU	0.622	-0.38	0.04	0.69	Gag	HIV-1gag22-651CpG
217	0	4.8764	2.0147	CCA	2.42	-0.55	-0.2	0.94	Gag	HIV-1gag22-651CpG
218	3.5	3.7645	1.7783	GUG	0.149	0.5	0.26	0.67	Gag
219	1.5	2.037	1.3491	CAU	0.398	0.62	0.41	0.65	Gag
220	0	4.7942	1.9959	GCA	2.402	2.12	-0.17	1.34	Gag	HIV-1gag660-1185CpG
221	6	4.8764	2.0147	GGG	-0.558	2.77	0.59	1.87	Gag	HIV-1gag660-1185CpG
222	4	4.8764	2.0147	CCU	0.435	1.87	1.45	1.46	Gag	HIV-1gag660-1185CpG
223	5	1.9231	1.2829	AUU	-2.398	1.11	2.12	0.82	Gag	HIV-1gag660-1185CpG
224	1	4.2814	1.8937	GCA	1.733	1.08	2.36	1.22	Gag	HIV-1gag660-1185CpG
225	0	4.8764	2.0147	CCA	2.42	0.63	2.28	1.39	Gag	HIV-1gag660-1185CpG
226	5	4.8764	2.0147	GGC	-0.061	0.79	2.64	1.92	Gag	HIV-1gag660-1185CpG
227	7	3.0238	1.6453	CAG	-2.417	1.18	2.69	2.35	Gag	HIV-1gag660-1185CpG
228	0	0.2497	0.4757	AUG	0.525	2.51	1.47	3.29	Gag	HIV-1gag660-1185CpG
229	2	4.3952	2.0385	AGA	1.175	2.41	2	3.3	Gag	HIV-1gag660-1185CpG
230	3	2.5937	1.5252	GAA	-0.266	1.76	2.15	3.07	Gag	HIV-1gag660-1185CpG
231	2	4.8764	2.0147	CCA	1.428	1.07	2.52	3.14	Gag	HIV-1gag660-1185CpG
232	0	4.3952	2.0385	AGG	2.156	2.29	2.09	3.06	Gag	HIV-1gag660-1185CpG
233	2	4.8764	2.0147	GGA	1.428	2.44	1.92	2.77	Gag	HIV-1gag660-1185CpG
234	2	3.1542	1.7261	AGU	0.669	1.99	2.13	3.03	Gag	HIV-1gag660-1185CpG
235	7	3.0238	1.6453	GAC	-2.417	2.07	3.08	3.2	Gag	HIV-1gag660-1185CpG
236	0	2.2942	1.4511	AUA	1.581	2.22	3.07	3.7	Gag	HIV-1gag660-1185CpG
237	3	4.8764	2.0147	GCA	0.931	1.67	2.77	3.41	Gag	HIV-1gag660-1185CpG
238	5	4.8764	2.0147	GGA	-0.061	1.67	3.09	2.92	Gag	HIV-1gag660-1185CpG
239	4	4.2749	1.8841	ACU	0.146	1.61	2.87	3.04	Gag	HIV-1gag660-1185CpG
240	1	4.7021	1.9787	ACU	1.871	2.33	2.59	3.26	Gag	HIV-1gag660-1185CpG
241	2	3.1542	1.7261	AGU	0.669	2.24	2.43	2.75	Gag	HIV-1gag660-1185CpG
242	1	3.6811	1.7588	ACC	1.524	2.13	2.34	2.69	Gag	HIV-1gag660-1185CpG
243	3.5	4.5265	2.0006	CUU	0.513	2.62	3.05	2.71	Gag	HIV-1gag660-1185CpG
244	3	2.9475	1.6238	CAG	-0.032	2.93	2.76	1.55	Gag	HIV-1gag660-1185CpG
245	1	2.8812	1.608	GAA	1.17	2.39	2.17	1.61	Gag	HIV-1gag660-1185CpG
246	2	3.0238	1.6453	CAA	0.622	2.31	1.63	0.9	Gag	HIV-1gag660-1185CpG
247	0	1.997	1.3532	AUA	1.476	1.84	1.88	1.1	Gag	HIV-1gag660-1185CpG
248	0.5	1.8588	1.2782	GGA	1.063	1.15	1.28	1.32	Gag	HIV-1gag660-1185CpG
249	0	0	0	UGG	0	0.28	-0.08	0.84	Gag	HIV-1gag660-1185CpG
250	0	0	0	AUG	0	0.27	0.28	0.98	Gag	HIV-1gag660-1185CpG
251	4	4.8764	2.0147	ACA	0.435	0.02	-0.39	1.35	Gag	HIV-1gag660-1185CpG
252	4	1.6627	1.2283	CAU	-1.903	-2	0.08	1.62	Gag	HIV-1gag660-1185CpG
253	6.5	2.8679	1.6049	AAU	-2.263	-1.15	-0.56	1.22	Gag	HIV-1gag660-1185CpG
254	3	4.8764	2.0147	CCA	0.931	-1.66	-0.98	1.15	Gag	HIV-1gag660-1185CpG
255	4.5	4.4527	1.9307	CCU	-0.024	-1.03	-0.82	0.56	Gag	HIV-1gag660-1185CpG
256	10.5	3.3735	1.711	AUC	-4.165	-1.62	-0.57	0.21	Gag	HIV-1gag660-1185CpG
257	0	4.8764	2.0147	CCA	2.42	-1.46	-0.16	0.2	Gag	HIV-1gag660-1185CpG
258	8	4.8764	2.0147	GUA	-1.55	-0.27	-0.16	0.04	Gag	HIV-1gag660-1185CpG
259	2	4.8764	2.0147	GGA	1.428	-0.09	-0.21	0.16	Gag	HIV-1gag660-1185CpG
260	4.5	2.3728	1.4653	GAA	-1.452	0.4	-0.18	0.04	Gag	HIV-1gag660-1185CpG
261	5.5	3.8182	1.817	AUC	-0.926	1.8	0.09	0.15	Gag	HIV-1gag660-1185CpG
262	0	2.9475	1.6238	UAU	1.815	0.99	-0.19	0.51	Gag	HIV-1gag660-1185CpG
263	0	2.914	1.6153	AAA	1.804	1.21	-0.11	-0.01	Gag	HIV-1gag660-1185CpG
264	1.5	4.1026	1.9697	AGA	1.321	0.26	1.18	-0.11	Gag	HIV-1gag660-1185CpG
265	0	0	0	UGG	0	0.63	0.64	0.27	Gag	HIV-1gag660-1185CpG
266	2	2.56	1.5239	AUA	0.367	1	1.44	0.13	Gag	HIV-1gag660-1185CpG
267	6	3.8736	1.8271	AUC	-1.164	0.84	1.49	0.24	Gag	HIV-1gag660-1185CpG
268	8.5	6.7294	2.3588	CUG	-0.751	0.49	1.11	0.25	Gag	HIV-1gag660-1185CpG
269	5	4.8764	2.0147	GGA	-0.061	0.45	1.4	0.94	Gag	HIV-1gag660-1185CpG
270	6	6.5387	2.4668	UUA	0.218	0.98	1.11	0.39	Gag	HIV-1gag660-1185CpG
271	1	3.0238	1.6453	AAU	1.23	0.08	-0.03	0.71	Gag	HIV-1gag660-1185CpG
272	2	3.0238	1.6453	AAA	0.622	0.46	0.01	-0.05	Gag	HIV-1gag660-1185CpG
273	0	2.2942	1.4511	AUA	1.581	1.01	0.01	0.44	Gag	HIV-1gag660-1185CpG
274	1.5	4.7074	1.9808	GUA	1.619	0.13	-0.2	0.75	Gag	HIV-1gag660-1185CpG
275	9	4.3952	2.0385	AGA	-2.259	0.6	0.09	0.53	Gag	HIV-1gag660-1185CpG
276	0	0	0	AUG	0	0.19	0.31	0.08	Gag	HIV-1gag660-1185CpG
277	2	3.0238	1.6453	UAU	0.622	-0.2	-0.23	0.22	Gag	HIV-1gag660-1185CpG
278	8	3.1542	1.7261	AGC	-2.807	-0.64	0	-0.22	Gag	HIV-1gag660-1185CpG
279	2	4.8764	2.0147	CCU	1.428	-1.24	-0.13	-0.07	Gag	HIV-1gag660-1185CpG
280	4	3.9922	1.8207	ACC	-0.004	-1.15	-0.13	-0.35	Gag	HIV-1gag660-1185CpG
281	4	3.0364	1.6936	AGC	-0.569	-0.71	-0.63	-0.37	Gag	HIV-1gag660-1185CpG
282	4	3.9845	1.8537	AUU	-0.008	-0.7	-0.53	-0.09	Gag	HIV-1gag660-1185CpG
283	7	6.7873	2.4788	CUG	-0.086	0.37	-0.45	-0.96	Gag	HIV-1gag660-1185CpG
284	7	3.0238	1.6453	GAC	-2.417	-0.36	-0.16	-0.85	Gag	HIV-1gag660-1185CpG
285	0	2.2037	1.4228	AUA	1.549	0.34	-0.96	-0.63	Gag	HIV-1gag660-1185CpG
286	1.5	2.5873	1.5534	AGA	0.7	-0.2	-0.56	-1.33	Gag	HIV-1gag660-1185CpG
287	2	3.0238	1.6453	CAA	0.622	0.15	-0.62	-2.55	Gag	HIV-1gag660-1185CpG
288	6	4.8764	2.0147	GGA	-0.558	-0.7	-1.64	-1.94	Gag	HIV-1gag660-1185CpG
289	1	4.8764	2.0147	CCA	1.924	-0.31	-1.07	-1.93	Gag	HIV-1gag660-1185CpG
290	7	3.0238	1.6453	AAG	-2.417	-0.26	-0.65	-1.73	Gag	HIV-1gag660-1185CpG
291	1	2.9184	1.617	GAA	1.186	-1.77	-1.23	-1.28	Gag	HIV-1gag660-1185CpG
292	9	4.3585	1.9017	CCC	-2.441	-1.4	-1.75	-2.1	Gag	HIV-1gag660-1185CpG
293	5	3.0238	1.6453	UUU	-1.201	-0.66	-1.91	-1.72	Gag	HIV-1gag660-1185CpG
294	2	4.3952	2.0385	AGA	1.175	-2.17	-2.08	-1.4	Gag	HIV-1gag660-1185CpG
295	10	2.9184	1.6171	GAC	-4.379	-2.79	-1.83	-1.73	Gag	HIV-1gag660-1185CpG
296	0	3.0238	1.6453	UAU	1.838	-2.95	-1.8	-2.07	Gag	HIV-1gag660-1185CpG
297	2	4.8764	2.0147	GUA	1.428	-2.16	-2.99	-2.06	Gag	HIV-1gag660-1185CpG
298	7	3.0238	1.6453	GAC	-2.417	-1.27	-1.92	-1.99	Gag	HIV-1gag660-1185CpG
299	13	5.2425	2.1517	CGA	-3.605	-1.9	-1.9	-2.67	Gag	HIV-1gag660-1185CpG
300	2	3.0238	1.6453	UUC	0.622	-1.38	-1.68	-3	Gag	HIV-1gag660-1185CpG
301	3	2.8594	1.603	UAU	-0.088	-1.29	-1.82	-2.56	Gag	HIV-1gag660-1185CpG
302	0	2.8511	1.5967	AAA	1.786	-1.46	-2.72	-3.46	Gag	HIV-1gag660-1185CpG
303	5	4.1254	1.8566	ACU	-0.471	-1.29	-1.35	-3.12	Gag	HIV-1gag660-1185CpG
304	11.5	6.7523	2.4175	CUA	-1.964	-0.46	-2.48	-3.39	Gag	HIV-1gag660-1185CpG
305	1	4.3952	2.0385	AGA	1.666	-1.34	-3.22	-2.93	Gag	HIV-1gag660-1185CpG
306	3	4.8764	2.0147	GCC	0.931	-0.83	-2.21	-2.81	Gag	HIV-1gag660-1185CpG
307	6	3.0238	1.6453	GAG	-1.809	-2.23	-1.71	-3.05	Gag	HIV-1gag660-1185CpG
308	6	3.0238	1.6453	CAA	-1.809	-2.48	-1.99	-2.29	Gag	HIV-1gag660-1185CpG
309	8	4.0879	1.8475	GCU	-2.118	-1.12	-2.02	-2.53	Gag	HIV-1gag660-1185CpG
310	1	3.6688	1.7562	UCA	1.52	-2.58	-2.52	-2.96	Gag	HIV-1gag660-1185CpG
311	8	2.9123	1.615	CAA	-3.15	-3.23	-2.54	-2.19	Gag	HIV-1gag660-1185CpG
312	3.5	1.6588	1.2236	GAG	-1.505	-2.79	-1.8	-1.34	Gag	HIV-1gag660-1185CpG
313	2	4.8764	2.0147	GUA	1.428	-2.3	-2.47	-1.11	Gag	HIV-1gag660-1185CpG
314	7	3.0238	1.6453	AAA	-2.417	-1.64	-2.62	-1.69	Gag	HIV-1gag660-1185CpG
315	3	2.1765	1.3962	AAU	-0.59	-2.15	-2.27	-2.68	Gag	HIV-1gag660-1185CpG
316	0	0	0	UGG	0	-1.11	-1.39	-2.03	Gag	HIV-1gag660-1185CpG
317	0	0	0	AUG	0	-0.53	-0.81	-1.18	Gag	HIV-1gag660-1185CpG
318	6	4.8764	2.0147	ACA	-0.558	-1.32	-0.76	-1.89	Gag	HIV-1gag660-1185CpG
319	1.5	2.1519	1.3966	GAA	0.467	0	-0.79	-2.63	Gag	HIV-1gag660-1185CpG
320	5.5	4.7495	1.987	ACC	-0.378	0.16	-1.39	-2.29	Gag	HIV-1gag660-1185CpG
321	6	6.5138	2.4658	UUG	0.208	0.7	-1.1	-2.5	Gag	HIV-1gag660-1185CpG
322	8	6.6983	2.466	UUG	-0.528	-0.26	-0.06	-1.95	Gag	HIV-1gag660-1185CpG
323	1	3.8298	1.7893	GUC	1.582	-1.11	-0.32	-2.25	Gag	HIV-1gag660-1185CpG
324	3	3.0238	1.6453	CAA	0.014	-0.36	-0.94	-1.31	Gag	HIV-1gag660-1185CpG
325	0	3.0238	1.6453	AAU	1.838	0.28	-0.92	-1.78	Gag	HIV-1gag660-1185CpG
326	10	4.6052	1.9557	GCG	-2.759	-0.27	-1.45	-1.89	Gag	HIV-1gag660-1185CpG
327	9	3.0238	1.6453	AAC	-3.632	-0.88	-1.41	-1.13	Gag	HIV-1gag660-1185CpG
328	0	4.8764	2.0147	CCA	2.42	-1.44	-1.31	-1.43	Gag	HIV-1gag660-1185CpG
329	0	3.0238	1.6453	GAU	1.838	-2.37	-0.99	-1.41	Gag	HIV-1gag660-1185CpG
330	5.5	2.8946	1.6109	UGU	-1.617	-2.69	-1.71	-1.33	Gag	HIV-1gag660-1185CpG
331	7	2.6332	1.5399	AAG	-2.836	-1.73	-1.83	-1.11	Gag	HIV-1gag660-1185CpG
332	3.5	3.4542	1.7133	ACU	-0.027	-0.04	-1.43	-1.44	Gag	HIV-1gag660-1185CpG
333	8.5	3.6275	1.7728	AUU	-2.748	-2.05	-2.34	-1.47	Gag	HIV-1gag660-1185CpG
334	6	6.5312	2.4684	UUA	0.215	-2.21	-1.61	-1.58	Gag	HIV-1gag660-1185CpG
335	2.5	2.6296	1.5625	AAA	0.083	-1.25	-0.71	-1.49	Gag	HIV-1gag660-1185CpG
336	1	4.0877	1.8538	GCA	1.666	-1.11	-1.23	-1.27	Gag	HIV-1gag660-1185CpG
337	13	6.5367	2.4651	UUG	-2.622	-1.11	-1.99	-1.19	Gag	HIV-1gag660-1185CpG
338	3	4.8764	2.0147	GGA	0.931	-0.19	-1.77	-1.6	Gag	HIV-1gag660-1185CpG
339	0	2.9327	1.5769	CCA	1.86	-0.13	-1.21	-1.11	Gag	HIV-1gag660-1185CpG
340	7.5	3.8597	1.7902	GGA	-2.033	-0.59	-1.23	-0.01	Gag	HIV-1gag660-1185CpG
341	5	4.8764	2.0147	GCG	-0.061	-1.29	0.14	-0.67	Gag	HIV-1gag660-1185CpG
342	3	3.5313	1.7298	ACA	0.307	-0.2	0.16	-1.35	Gag	HIV-1gag660-1185CpG
343	5.5	6.4242	2.385	CUA	0.388	-0.6	0.05	-0.95	Gag	HIV-1gag660-1185CpG
344	5.5	2.9184	1.617	GAA	-1.597	-0.22	-0.54	-1.24	Gag	HIV-1gag660-1185CpG
345	4	3.0238	1.6453	GAA	-0.593	0.62	0.99	-1.65	Gag	HIV-1gag660-1185CpG
346	0	0	0	AUG	0	0.55	0.54	-1.23	Gag	HIV-1gag660-1185CpG
347	0	0	0	AUG	0	0.24	-0.35	-1.42	Gag	HIV-1gag660-1185CpG
348	0	4.7415	1.9855	ACA	2.388	0.87	0.31	-1.21	Gag	HIV-1gag660-1185CpG
349	4	4.6495	1.9712	GCA	0.329	1.15	-0.71	-1.8	Gag	HIV-1gag660-1185CpG
350	3.5	2.9184	1.6171	UGU	-0.36	0.69	-1.34	-1.6	Gag	HIV-1gag660-1185CpG
351	4	3.0238	1.6453	CAG	-0.593	0.8	-1.67	-1.74	Gag	HIV-1gag660-1185CpG
352	1	4.8764	2.0147	GGA	1.924	-0.48	-1.43	-2.13	Gag	HIV-1gag660-1185CpG
353	6	4.8764	2.0147	GUG	-0.558	-2	-0.98	-2.28	Gag	HIV-1gag660-1185CpG
354	8	4.8764	2.0147	GGG	-1.55	-2.34	-1.26	-1.73	Gag	HIV-1gag660-1185CpG
355	4	4.8764	2.0147	GGA	0.435	-2.4	-1.84	-1.82	Gag	HIV-1gag660-1185CpG
356	12	4.8764	2.0147	CCC	-3.536	-1.85	-2.37	-2.06	Gag	HIV-1gag660-1185CpG
357	6	2.2895	1.4187	GGC	-2.615	-2.93	-2.57	-1.92	Gag	HIV-1gag660-1185CpG
358	4	3.0238	1.6453	CAU	-0.593	-3.55	-3.16	-1.66	Gag	HIV-1gag660-1185CpG
359	4	3.0238	1.6453	AAA	-0.593	-2.82	-2.34	-1.43	Gag	HIV-1gag660-1185CpG
360	3	4.8764	2.0147	GCA	0.931	-3.11	-2.97	-1.47	Gag	HIV-1gag660-1185CpG
361	6.5	4.2501	2.0044	AGA	-1.122	-2.8	-2.96	-2.06	Gag	HIV-1gag660-1185CpG
362	9	4.4926	1.9364	GUU	-2.328	-1.24	-2.75	-2.09	Gag	HIV-1gag660-1185CpG
363	6	6.4905	2.4701	UUG	0.199	-1.12	-2.74	-1.91	Gag	HIV-1gag660-1185CpG
364	5.5	4.7074	1.9808	GCU	-0.4	-1.09	-1.47	-1.89	Gag	HIV-1gag660-1185CpG
365	8	3.0238	1.6453	GAA	-3.024	-1.71	-0.99	-2.37	Gag	HIV-1gag660-1185CpG
366	0	4.8764	2.0147	GCA	2.42	-1.08	-0.89	-2.29	Gag	HIV-1gag660-1185CpG
367	0	0	0	AUG	0	0.12	-0.64	-2.01	Gag	HIV-1gag660-1185CpG
368	4	3.1542	1.7261	AGC	-0.49	-0.06	-0.79	-2.34	Gag	HIV-1gag660-1185CpG
369	4	2.6533	1.5452	CAA	-0.872	0.08	-0.55	-1.41	Gag	HIV-1gag660-1185CpG
370	1	2.4022	1.4315	GUA	0.98	1.5	0.25	-1.01	Gag	HIV-1gag660-1185CpG
371	0.5	2.3274	1.4196	ACA	1.287	0.62	0.21	-1.54	Gag	HIV-1gag660-1185CpG
372	1.5	1.0755	0.9838	AAU	-0.431	0.41	0.29	-1.81	Gag	HIV-1gag660-1185CpG
373	1	0.8202	0.8472	CCA	-0.212	0.75	1.04	-2.43	Gag	HIV-1gag660-1185CpG
374	0.5	1.2482	1.0343	GCU	0.723	1.28	0.07	-1.95	Gag	HIV-1gag660-1185CpG
375	0.5	1.5872	1.1735	ACC	0.926	0.74	-0.09	-1.42	Gag	HIV-1gag660-1185CpG
376	2.5	1.826	1.2659	AUA	-0.532	-0.31	-0.95	-1.64	Gag	HIV-1gag660-1185CpG
377	0.5	0.7609	0.8286	AUG	0.315	-0.09	-1.29	-1.73	Gag	HIV-1gag660-1185CpG
378	0	0.1179	0.3153	AUA	0.374	-0.25	-2.11	-0.75	Gag	HIV-1gag660-1185CpG
379	1.5	1.0244	0.9686	CAG	-0.491	-1.8	-2.15	-1.65	Gag	HIV-1gag660-1185CpG
380	3.5	2.084	1.3818	AAA	-1.025	-2.83	-2.12	-1.89	Gag	HIV-1gag660-1185CpG
381	2	2.2362	1.4151	GGC	0.167	-3.22	-2.13	-2.21	Gag	HIV-1gag660-1185CpG
382	3	2.2706	1.4334	AAU	-0.509	-2.74	-2.48	-2.59	Gag	HIV-1gag660-1185CpG
383	7.5	2.6102	1.5207	UUU	-3.215	-2.73	-2.32	-2.33	Gag	HIV-1gag660-1185CpG
384	5.5	2.5316	1.5179	AGG	-1.956	-2.65	-2.34	-1.87	Gag	HIV-1gag660-1185CpG
385	5.5	2.9523	1.5907	AAC	-1.602	-2.61	-2.66	-2.25	Gag	HIV-1gag660-1185CpG
386	1	2.5855	1.501	CAA	1.056	-2.27	-3.09	-2.65	Gag	HIV-1gag660-1185CpG
387	3	2.4503	1.5151	AGA	-0.363	-2.29	-3.6	-2.7	Gag	HIV-1gag660-1185CpG
388	3.5	2.8334	1.6181	AAG	-0.412	-1.64	-2.82	-2.94	Gag	HIV-1gag660-1185CpG
389	2.5	1.4347	1.1434	ACU	-0.932	-1.63	-2.02	-2.72	Gag	HIV-1gag660-1185CpG
390	1.5	3.0871	1.6131	GUU	0.984	-1.93	-2.42	-3.19	Gag	HIV-1gag660-1185CpG
391	4	3.0238	1.6453	AAG	-0.593	-1.6	-2.17	-2.82	Gag	HIV-1gag660-1185CpG
392	5	3.0238	1.6453	UGU	-1.201	-0.47	-1.68	-2.94	Gag	HIV-1gag660-1185CpG
393	6	3.0238	1.6453	UUC	-1.809	-1.01	-1.42	-2.5	Gag	HIV-1gag660-1185CpG
394	7	3.0238	1.6453	AAU	-2.417	-1.45	-1.54	-2.48	Gag	HIV-1gag660-1185CpG
395	0	3.0238	1.6453	UGU	1.838	-1.74	-2.04	-2.43	Gag	HIV-1gag660-1185CpG
396	0	4.7074	1.9808	GGC	2.377	-1.74	-1.55	-1.5	Gag
397	6	2.7364	1.566	AAA	-2.084	-1.2	-1.62	-2.1	Gag
398	6	2.6255	1.5336	GAA	-2.2	-1.37	-1.55	-1.93	Gag
399	5	4.8764	2.0147	GGG	-0.061	-0.12	-1.37	-2.27	Gag
400	4	3.0238	1.6453	CAC	-0.593	-1.03	-1.15	-1.85	Gag
401	2.5	3.2702	1.6715	AUA	0.461	-1.58	-0.3	-1.77	Gag
402	8.5	4.5497	1.947	GCC	-2.029	-0.9	-0.91	-1.66	Gag
403	0	2.5502	1.5425	AAA	1.653	-0.36	-1.51	-1.85	Gag
404	4.5	2.8085	1.5865	AAU	-1.066	0.18	-2.42	-1.5	Gag
405	1	3.0238	1.6453	UGC	1.23	-1.16	-1.5	-1.16	Gag
406	4	4.1	1.9692	AGG	0.051	-1.5	-1.01	-1.09	Gag
407	5.5	4.8764	2.0147	GCC	-0.31	-1.06	-1.03	-0.97	Gag
408	2	4.7433	1.9858	CCU	1.381	-0.97	-0.89	-1.16	Gag
409	12.5	4.2389	2.0024	AGG	-4.126	-0.65	-0.71	-2.77	Gag
410	4	2.9184	1.617	AAA	-0.669	-1.07	0.02	-2.27	Gag
411	4	2.6075	1.5274	AAG	-0.912	-1.12	-0.72	-1.9	Gag
412	2	4.8764	2.0147	GGC	1.428	-0.62	-0.91	-1.86	Gag
413	3	3.0238	1.6453	UGU	0.014	-0.99	-0.99	-2.42	Gag
414	0	0	0	UGG	0	0.19	-2.38	-2.75	Gag
415	3	2.9605	1.6273	AAA	-0.024	-0.2	-2.17	-2.08	Gag
416	1	3.0238	1.6453	UGU	1.23	0.36	-2.71	-3.11	Gag
417	4	4.8764	2.0147	GGA	0.435	-2.1	-1.36	-2.72	Gag
418	4.5	2.1476	1.3988	AAG	-1.682	-1.89	-2.1	-2.6	Gag
419	6	3.0238	1.6453	GAA	-1.809	-1.89	-2.18	-2.05	Gag
420	3.5	4.8764	2.0147	GGA	0.683	-1.8	-2.39	-1.64	Gag
421	12	2.9184	1.6171	CAC	-5.616	-3.39	-3.4	-1.62	Gag
422	2	3.0238	1.6453	CAA	0.622	-4.11	-3.02	0.15	Gag
423	0	0	0	AUG	0	-3.14	-2.54	0.79	Gag
424	2.5	2.88	1.6077	AAA	0.236	-3.79	-2.09	0.71	Gag
425	8.5	2.8867	1.6068	GAU	-3.493	-3.8	-1.79	0.65	Gag
426	5	3.0238	1.6453	UGU	-1.201	-1.29	-0.95	0.82	Gag
427	2.5	4.1813	1.8623	ACU	0.903	-0.51	0.49	1.34	Gag
428	9	2.9032	1.6133	GAG	-3.779	0.09	0.93	1.68	Gag
429	3	4.3258	2.0219	AGA	0.656	0.6	1.97	1.39	Gag
430	0	3.0238	1.6453	CAG	1.838	2.73	2.18	1.5	Gag
431	0	4.7401	1.9853	GCU	2.388	3.79	2.27	2.13	Gag
432	0	3.0238	1.6453	AAU	1.838	3.17	2.85	2.7	Gag/Pol		Frameshift Gag/Pol
433	0	3.0238	1.6453	UUU	1.838	4.71	4.03	3	Gag/Pol		Frameshift Gag/Pol
434	0	6.4607	2.4673	UUA	2.619	4.62	4.24	4.2	Gag/Pol		Frameshift Gag/Pol
435	0	4.3952	2.0385	AGG	2.156	4.83	4.28	4.28	Gag/Pol
436	5	2.914	1.6153	GAA	-1.291	4.62	5.58	4.41	Gag/Pol
437	0	2.3582	1.4523	GAU	1.624	4.01	5.79	4.09	Gag/Pol
438	5	6.6117	2.4479	CUG	0.658	3.79	5.88	5.04	Gag/Pol
439	0	4.7757	1.9921	GCC	2.397	3.41	5.47	4.82	Gag/Pol
440	0	2.943	1.6226	UUC	1.814	3.08	5.32	4.94	Gag/Pol
441	3.5	2.9604	1.5954	CCA	-0.338	4.18	5.17	5.68	Gag/Pol
442	1	2.7277	1.5623	CAA	1.106	3.95	4.01	5.91	Gag/Pol
443	0	3.2377	1.6633	GGG	1.947	4.28	3.81	5.93	Gag/Pol
444	0	1.8777	1.2975	AAG	1.447	3.82	3.52	5.73	Gag/Pol
445	0	3.8906	1.8061	GCC	2.154	2.65	3.52	5.59	Gag/Pol
446	1.5	2.8622	1.6359	AGG	0.833	3.34	3.44	5.68	Gag/Pol
447	0	1.3579	1.113	GAA	1.22	2.08	3.17	5.45	Gag/Pol
448	0	1.5067	1.1674	UUU	1.291	1.92	3.21	5.26	Gag/Pol
449	5	2.4295	1.44	UCU	-1.785	1.46	3.74	5.92	Gag/Pol
450	0.5	3.1328	1.6343	UCA	1.611	1.24	3.74	5.86	Gag/Pol
451	6.5	2.5054	1.4996	GAG	-2.664	1.66	3.85	6.16	Gag/Pol
452	0	2.3644	1.4473	CAG	1.634	1.87	4.05	5.98	Gag/Pol
453	2	1.838	1.258	ACC	-0.129	1.84	3.82	6.04	Gag/Pol
454	0	2.8447	1.6353	AGA	1.74	3.22	4.14	6.37	Gag/Pol
455	0	3.1655	1.6356	GCC	1.935	3.38	4.17	6.33	Gag/Pol
456	0	2.483	1.4939	AAC	1.662	4.75	4.3	6.15	Gag/Pol
457	0	1.3585	1.1343	AGC	1.198	4.85	5.16	5.42	Gag/Pol
458	0	4.0038	1.8237	CCC	2.195	5.22	5.29	5.02	Gag/Pol
459	0	3.447	1.6975	ACC	2.031	5.16	6.26	5.06	Gag/Pol
460	0	2.1363	1.4244	AGA	1.5	5.11	6.06	5.22	Gag/Pol
461	0	3.3962	1.7876	AGA	1.9	5.24	6.3	4.82	Gag/Pol
462	0.5	2.3879	1.461	GAG	1.292	5.27	5.31	5.2	Gag/Pol
463	1	4.1004	1.9269	CUU	1.609	4.81	4.92	4.99	Gag/Pol
464	0	2.8219	1.5652	CAG	1.803	4.51	4.76	5.89	Gag/Pol
465	0	3.5266	1.7293	GUU	2.039	3.32	4.95	5.73	Gag/Pol
466	0.5	2.3121	1.3822	UGG	1.311	2.76	4.13	5.43	Gag/Pol
467	2	3.6204	1.7595	GGA	0.921	2.68	3.67	4.87	Gag/Pol
468	1	2.7482	1.5552	AGA	1.124	2.74	3.44	4.38	Gag/Pol
469	5.5	1.6449	1.2137	GAC	-3.176	1.83	3.42	4.2	Gag/Pol
470	1	1.0469	0.9778	AAC	0.048	1.16	3.29	4.1	Gag/Pol
471	1	2.5169	1.4835	AAC	1.023	0.91	2.42	3.7	Gag/Pol
472	0	3.0664	1.6436	UCC	1.866	1.27	1.63	3.29	Gag/Pol
473	4	2.7078	1.5331	CUC	-0.843	1.13	0.89	3.45	Gag/Pol
474	2	2.4373	1.4679	UCA	0.298	1.44	0.7	2.89	Gag/Pol
475	1.5	2.2269	1.3888	GAA	0.523	0.98	0.54	2.67	Gag/Pol
476	0	3.0856	1.6069	GCA	1.92	0.48	0.29	2.59	Gag/Pol
477	1.5	2.6387	1.4903	GGA	0.764	-0.08	1.08	2.83	Gag/Pol
478	4	1.4404	1.1343	GCC	-2.257	0.41	1.68	2.07	Gag/Pol
479	3.5	1.6539	1.2343	GAU	-1.496	0.41	1.24	2.32	Gag/Pol
480	3	2.3113	1.4492	AGA	-0.475	0.28	0.71	2.6	Gag/Pol
481	0	0.6686	0.7848	CAA	0.852	0.38	1.38	3.01	Gag/Pol
482	1	1.6586	1.197	GGA	0.55	-0.14	2.16	3.58	Gag/Pol
483	0.5	0.8572	0.8645	ACU	0.413	0.56	1.64	3.04	Gag/Pol
484	2	2.262	1.3956	GUA	0.188	1.59	1.76	3.54	Gag/Pol
485	0	3.4812	1.7364	UCC	2.005	2.83	2.18	3.22	Gag/Pol
486	3	2.1224	1.395	UUU	-0.629	2.07	3.37	3.09	Gag/Pol
487	1.5	1.6496	1.2305	AGC	0.122	2.68	3.76	2.59	Gag/Pol
488	0	2.1946	1.4048	UUC	1.562	3.18	3.24	2.8	Gag/Pol
489	0	4.8764	2.0147	CCU	2.42	3.97	3.9	2.73	Gag/Pol
490	5	3.0238	1.6453	CAG	-1.201	3.5	3.81	1.99	Gag/Pol
491	0	3.8696	1.8249	AUC	2.12	2.91	3.33	2.56	Gag/Pol
492	1	4.7714	1.9913	ACU	1.894	3.81	2.75	2.78	Gag/Pol
493	0	5.2073	2.1699	CUU	2.4	3.44	2.62	2.98	Gag/Pol
494	0	0	0	UGG	0	2.2	3.1	2.37	Gag/Pol
495	6.5	2.9184	1.617	CAG	-2.215	1.94	2.36	2.1	Gag/Pol
496	0	5.9174	2.224	CGA	2.661	1.72	2.35	2.05	Gag/Pol
497	4	4.8764	2.0147	CCC	0.435	1.52	1.67	1.9	Gag/Pol
498	5.5	3.3169	1.7112	CUC	-1.276	-0.36	2.12	1.82	Gag/Pol
499	8	4.8764	2.0147	GUC	-1.55	0.05	0.98	1.83	Gag/Pol
500	1	3.5941	1.7298	ACA	1.5	0.75	0.25	2.15	Gag/Pol
501	0	2.4121	1.4452	AUA	1.669	-0.13	-0.51	1.79	Gag/Pol
502	7	2.2549	1.4294	AAG	-3.32	-1.09	-0.63	1.68	Pol
503	0	2.0939	1.3686	AUA	1.53	-0.87	0.3	2.3	Pol
504	3.5	3.6446	1.7488	GGG	0.083	-0.25	-0.59	2.4	Pol
505	3.5	4.7495	1.987	GGG	0.629	-0.96	-0.21	2.11	Pol
506	7	3.0238	1.6453	CAA	-2.417	-0.84	-0.04	1.57	Pol
507	7	5.8024	2.206	UUA	-0.543	0.01	0.94	2.06	Pol
508	2	2.1546	1.3993	AAG	0.11	0.24	1.1	2.62	Pol
509	4	3.0238	1.6453	GAA	-0.593	0.05	1.42	2.49	Pol
510	2	4.8764	2.0147	GCU	1.428	0.5	2.18	2.31	Pol
511	7.5	7.1712	2.4499	CUA	-0.134	1.79	1.89	2.32	Pol
512	3	6.4973	2.4676	UUA	1.417	2.82	2.5	2.84	Pol
513	4	3.0238	1.6453	GAU	-0.593	2.93	2.58	2.72	Pol
514	1	4.8764	2.0147	ACA	1.924	3.1	3.66	2.44	Pol
515	1	4.8764	2.0147	GGA	1.924	3.43	3.75	3.22	Pol
516	0	4.8764	2.0147	GCA	2.42	3.9	3.45	3.46	Pol
517	2	2.9596	1.627	GAU	0.59	4.16	3.79	3.72	Pol
518	3	3.0238	1.6453	GAU	0.014	4.16	3.66	3.67	Pol
519	0	4.8764	2.0147	ACA	2.42	3.22	3.76	4.19	Pol
520	3	4.8764	2.0147	GUA	0.931	2.89	3.75	4.88	Pol
521	1	5.7816	2.3334	UUA	2.049	2.31	4.49	5.04	Pol
522	4	3.0238	1.6453	GAA	-0.593	2.08	4.38	5.23	Pol
523	4	1.7395	1.2572	GAA	-1.798	2.54	3.99	5.23	Pol
524	0	1.2321	1.0598	AUG	1.163	2.52	3.45	5.64	Pol
525	0.5	1.7725	1.265	AAU	1.006	2.71	3.98	5.87	Pol
526	6	6.4607	2.4673	UUG	0.187	2.01	4.24	6.29	Pol
527	1.5	4.1878	1.866	CCA	1.44	2.4	3.69	6.06	Pol
528	0	4.713	1.9837	GGA	2.376	3.7	3.85	4.92	Pol
529	0	2.4696	1.4948	AGA	1.652	3.71	3.58	4.4	Pol
530	0	0	0	UGG	0	3.57	4.45	4.27	Pol
531	2	2.8192	1.5888	AAA	0.516	4.3	5.17	4.38	Pol
532	0	4.8764	2.0147	CCA	2.42	4.25	5.09	4.04	Pol
533	1	2.7617	1.575	AAA	1.119	4.28	3.87	3.98	Pol
534	0	0	0	AUG	0	4.27	3.95	2.54	Pol
535	0	2.2942	1.4511	AUA	1.581	4.29	3.54	2.89	Pol
536	2	4.6727	1.9741	GGG	1.354	2.86	3.02	3.17	Pol
537	0	4.8764	2.0147	GGA	2.42	2	2.87	2.76	Pol
538	1	3.9541	1.8476	AUU	1.599	1.63	2.93	2.81	Pol
539	3	4.8764	2.0147	GGA	0.931	1.74	1.63	2.56	Pol
540	11	4.8764	2.0147	GGU	-3.039	1.61	1.23	2.54	Pol
541	3	3.0238	1.6453	UUU	0.014	1.35	1	2.2	Pol
542	4	3.9845	1.8537	AUC	-0.008	-0.98	0.66	1.75	Pol
543	2	3.0238	1.6453	AAA	0.622	-1.17	0.58	1.92	Pol
544	3	4.8764	2.0147	GUA	0.931	-1.54	-0.17	1.55	Pol
545	2	3.0814	1.6999	AGA	0.636	-0.8	-0.57	1.02	Pol
546	11	2.9184	1.617	CAG	-4.998	-0.47	-0.77	0.82	Pol
547	1	3.0238	1.6453	UAU	1.23	-1	-1.24	1.12	Pol
548	2	2.1769	1.3987	GAU	0.126	-0.74	0	0.96	Pol
549	4.5	2.3681	1.4613	CAG	-1.459	-0.81	-0.34	0.86	Pol
550	0	1.7215	1.2582	AUA	1.368	-1.26	-0.3	0.57	Pol
551	4	1.6192	1.1905	CUC	-2	0.91	-0.46	0.07	Pol
552	0	2.281	1.4407	AUA	1.583	-0.01	-0.32	-0.44	Pol
553	1	2.7079	1.5555	GAA	1.098	0.01	-0.35	0.53	Pol
554	5	3.9845	1.8537	AUC	-0.548	0.49	1.27	0.74	Pol
555	1	2.7168	1.5647	UGC	1.097	0.66	1.32	0.84	Pol
556	7	4.8764	2.0147	GGA	-1.054	1.34	1.05	0.59	Pol
557	2	2.26	1.4276	CAU	0.182	1.2	0.95	0.47	Pol
558	2	2.0801	1.3691	AAA	0.059	1.31	1.01	0.79	Pol
559	2	4.7074	1.9808	GCU	1.367	1.24	1.59	1.83	Pol
560	1	1.9315	1.3285	AUA	0.701	0.41	1.36	1.87	Pol
561	3	4.8764	2.0147	GGU	0.931	1.21	0.95	1.93	Pol
562	2	4.3891	1.9111	ACA	1.25	1.45	1.2	2.36	Pol
563	6	4.6947	1.9776	GUA	-0.66	1.54	1.49	2.06	Pol
564	9	6.494	2.4659	UUA	-1.016	0.89	1.94	2.09	Pol
565	1.5	3.7287	1.7633	GUA	1.264	0.85	2.22	2.06	Pol
566	3	4.8764	2.0147	GGA	0.931	1.2	2.3	2.4	Pol
567	4	4.8764	2.0147	CCU	0.435	0.98	2.18	2.29	Pol
568	6	4.8764	2.0147	ACA	-0.558	1.63	1.93	1.78	Pol
569	4	4.8764	2.0147	CCU	0.435	2.31	1.43	2.41	Pol
570	0	3.9044	1.814	GUC	2.152	2.21	1.4	1.49	Pol
571	2	3.0238	1.6453	AAC	0.622	1.77	2.26	1.16	Pol
572	0	2.2942	1.4511	AUA	1.581	1.29	2.37	1.02	Pol
573	3	3.8436	1.8208	AUU	0.463	1.92	1.67	1.18	Pol
574	3	4.8764	2.0147	GGA	0.931	2.66	1.92	1.29	Pol
575	5	4.3952	2.0385	AGA	-0.297	1.57	0.68	0.89	Pol
576	5	3.0238	1.6453	AAU	-1.201	0.85	0.43	1.2	Pol
577	0.5	2.5232	1.4965	CUG	1.352	1.07	0.5	1.24	Pol
578	1	6.2758	2.4294	UUG	2.172	-0.51	0.31	1.33	Pol
579	6.5	4.4757	1.9348	ACU	-1.046	-1.38	0.57	1.33	Pol
580	6	3.0238	1.6453	CAG	-1.809	-1.03	0.05	1.67	Pol
581	0	3.6218	1.7881	AUU	2.026	-0.2	0.16	1.58	Pol
582	13	4.8764	2.0147	GGC	-4.032	-0.04	-0.41	1.9	Pol
583	6	3.0238	1.6453	UGC	-1.809	-1.26	0.1	1.82	Pol
584	3.5	4.8764	2.0147	ACU	0.683	-0.6	0.62	2.22	Pol
585	4	6.6532	2.4643	UUA	1.077	-0.48	0.88	2.15	Pol
586	0	2.9145	1.6167	AAU	1.803	-0.57	-0.12	2.25	Pol
587	4.5	2.929	1.619	UUU	-0.97	1.19	0.7	2.08	Pol
588	3	4.6727	1.9741	CCC	0.847	2.39	1.54	1.95	Pol
589	6	3.672	1.7828	AUU	-1.306	1.83	1.7	2.65	Pol
590	0	3.1542	1.7261	AGU	1.827	2.11	3.06	2.3	Pol
591	3	4.8764	2.0147	CCU	0.931	2.13	3.7	1.81	Pol
592	0	3.9845	1.8537	AUU	2.149	3.23	3.52	2.26	Pol
593	5	2.8813	1.6047	GAG	-1.32	3.25	2.99	2.53	Pol
594	1	4.8764	2.0147	ACU	1.924	4.01	3.21	2.39	Pol
595	1	4.1801	1.8681	GUA	1.702	3.37	3.23	3.16	Pol
596	0	4.8764	2.0147	CCA	2.42	2.77	3.12	3.34	Pol
597	3	4.8764	2.0147	GUA	0.931	2.89	3.74	3.32	Pol
598	1	2.6601	1.5425	AAA	1.076	3	3.23	3.21	Pol
599	6	6.4962	2.4684	UUA	0.201	2.49	3.3	2.93	Pol
600	5	3.0238	1.6453	AAG	-1.201	2.32	2.62	3.4	Pol
601	0	4.8764	2.0147	CCA	2.42	1.38	2.73	2.79	Pol
602	6	4.8764	2.0147	GGA	-0.558	1.47	2.34	3.46	Pol
603	0	0	0	AUG	0	0.96	2.05	3.21	Pol
604	1	3.0238	1.6453	GAU	1.23	0.69	1.42	2.59	Pol
605	5	4.7074	1.9808	GGC	-0.148	1.24	1.57	2.16	Pol
606	2.5	4.8764	2.0147	CCA	1.18	0.51	0.78	2.66	Pol
607	3.5	2.3494	1.4537	AAA	-0.791	0.8	1.29	2.13	Pol
608	5.5	4.3438	1.9049	GUU	-0.607	1.3	1.7	2.18	Pol
609	2	2.8966	1.6113	AAA	0.556	0.21	0.41	1.9	Pol
610	2	3.0238	1.6453	CAA	0.622	0.98	0.59	2.03	Pol
611	0	0	0	UGG	0	0.71	0.91	2.03	Pol
612	2	4.8764	2.0147	CCA	1.428	0.17	0.45	1.87	Pol
613	10	6.5502	2.4701	UUG	-1.397	0.4	1.05	2.21	Pol
614	1	4.8764	2.0147	ACA	1.924	0.67	1.06	1.79	Pol
615	2	2.8235	1.5903	GAA	0.518	0.26	1.63	1.91	Pol
616	7	3.0238	1.6453	GAA	-2.417	0.92	2.06	1.91	Pol
617	3	3.0238	1.6453	AAA	0.014	0.84	1.73	1.56	Pol
618	0	2.2942	1.4511	AUA	1.581	2.06	1.73	1.47	Pol
619	4	2.8946	1.6109	AAA	-0.686	1.7	1.83	1.44	Pol
620	1	4.7401	1.9853	GCA	1.884	1.28	1.42	0.84	Pol
621	4	6.6109	2.4725	UUA	1.056	2.22	2.05	1.09	Pol
622	0.5	3.4163	1.6929	GUA	1.723	2.42	1.32	1.1	Pol
623	1	2.6356	1.5307	GAA	1.069	1.94	1	1.45	Pol
624	5	3.7177	1.7956	AUU	-0.714	2.25	1.95	1.68	Pol
625	2	3.0238	1.6453	UGU	0.622	1.35	0.97	1.48	Pol
626	1.5	2.4557	1.4507	ACA	0.659	0.62	0.75	2.11	Pol
627	2.5	2.2324	1.4117	GAA	-0.19	0.43	1.06	2.23	Pol
628	0	0	0	AUG	0	-1.24	1.12	1.78	Pol
629	4	3.0238	1.6453	GAA	-0.593	-0.78	1.11	2.13	Pol
630	4	2.8124	1.588	AAG	-0.748	-0.78	0.81	2.56	Pol
631	1	3.0238	1.6453	GAA	1.23	-0.11	0.81	1.82	Pol
632	11	4.8764	2.0147	GGA	-3.039	0.4	1.76	1.94	Pol
633	2	2.9203	1.6169	AAA	0.569	0.58	1.13	1.84	Pol
634	3	3.9845	1.8537	AUU	0.531	1.08	0.83	2.01	Pol
635	0	4.0977	1.86	UCA	2.203	2.17	1.43	1.77	Pol
636	0	2.2164	1.4124	AAA	1.569	1.25	0.81	1.81	Pol
637	2.5	3.5462	1.7532	AUU	0.597	2.25	0.93	1.24	Pol
638	3	4.7074	1.9808	GGG	0.862	2.74	1.5	1.28	Pol
639	0	4.8764	2.0147	CCU	2.42	1.85	1.75	1.16	Pol
640	6	3.0238	1.6453	GAA	-1.809	1.07	2.77	1.18	Pol
641	4	3.0238	1.6453	AAU	-0.593	1.16	2.93	0.59	Pol
642	1	4.8764	2.0147	CCA	1.924	1.65	1.9	0.07	Pol
643	7	3.0238	1.6453	UAC	-2.417	1.52	1.52	0.33	Pol
644	3	2.8682	1.6049	AAU	-0.082	1.02	1.19	0.1	Pol
645	2	4.8764	2.0147	ACU	1.428	0.42	1.04	0.38	Pol
646	1	4.8764	2.0147	CCA	1.924	0.85	0.07	0.28	Pol
647	2.5	3.3615	1.694	GUA	0.509	0.14	-1.48	-0.02	Pol
648	1	3.0238	1.6453	UUU	1.23	0.88	-0.88	-0.38	Pol
649	11	4.8764	2.0147	GCC	-3.039	-0.04	-0.72	-0.34	Pol
650	1	2.3223	1.4591	AUA	0.906	-1.68	-1.86	-0.13	Pol
651	3	3.0238	1.6453	AAG	0.014	-2.28	-1.31	-0.89	Pol
652	3	2.9203	1.6169	AAA	-0.049	-2.41	-1.51	-1.79	Pol
653	8	3.0238	1.6453	AAA	-3.024	-3.55	-1.82	-1.69	Pol
654	8.5	2.9458	1.6233	GAC	-3.422	-2.55	-1.98	-1.8	Pol
655	2	3.0467	1.6966	AGU	0.617	-3.04	-1.66	-2.41	Pol
656	4	4.072	1.8429	ACU	0.039	-2.83	-2.7	-1.74	Pol
657	6.5	2.8035	1.5822	AAA	-2.336	-2.15	-2.26	-2.19	Pol
658	0	0	0	UGG	0	-0.63	-2.74	-2.62	Pol
659	6	4.3952	2.0385	AGA	-0.787	-0.52	-3.03	-2.96	Pol
660	2	3.0238	1.6453	AAA	0.622	-1.27	-3.18	-3.73	Pol
661	4	6.4962	2.4684	UUA	1.011	-1.69	-2.17	-4.52	Pol
662	2	4.8764	2.0147	GUA	1.428	-1.36	-1.97	-4.56	Pol
663	8	3.0238	1.6453	GAU	-3.024	-1.54	-2.23	-4.78	Pol
664	6	3.0238	1.6453	UUC	-1.809	-0.94	-2.1	-5.14	Pol
665	6.5	4.2815	2.0116	AGA	-1.103	-1.84	-2.42	-5.61	Pol
666	5	3.0238	1.6453	GAA	-1.201	-2.53	-3.04	-5.22	Pol
667	7	5.3817	2.2044	CUU	-0.734	-2.89	-3.71	-4.3	Pol
668	1	3.0238	1.6453	AAU	1.23	-3.07	-3.96	-4.51	Pol
669	7	2.8848	1.607	AAG	-2.561	-3.43	-4.94	-4.41	Pol
670	5	4.0922	1.9653	AGA	-0.462	-4.24	-6.06	-4.41	Pol
671	4	4.8764	2.0147	ACU	0.435	-4.07	-5.55	-4.67	Pol
672	9	3.0238	1.6453	CAA	-3.632	-4.55	-4.7	-4.97	Pol
673	8	3.0238	1.6453	GAU	-3.024	-5.75	-4.54	-5.06	Pol
674	9	2.9184	1.6171	UUC	-3.761	-5.24	-4.09	-6.01	Pol
675	0	0	0	UGG	0	-4.54	-4.49	-6.28	Pol
676	6	2.9184	1.617	GAA	-1.906	-4.92	-5.22	-5.99	Pol
677	9.5	4.8764	2.0147	GUU	-2.295	-3.57	-5.18	-5.4	Pol
678	4.5	2.9472	1.6237	CAA	-0.956	-3.32	-5.05	-5.18	Pol
679	5	6.5983	2.4745	UUA	0.646	-2.73	-5.99	-5.07	Pol
680	6	4.8764	2.0147	GGA	-0.558	-3.32	-5	-4.51	Pol
681	1	2.3247	1.4595	AUA	0.908	-2.74	-4.63	-4.55	Pol
682	9	4.8764	2.0147	CCA	-2.047	-2.91	-3.43	-3.56	Pol
683	6	3.0238	1.6453	CAU	-1.809	-2.57	-3.32	-3.5	Pol
684	9	4.6727	1.9741	CCU	-2.192	-3.37	-3.02	-4.35	Pol
685	5	4.8764	2.0147	GCA	-0.061	-2.8	-1.89	-3.38	Pol
686	10.5	4.8764	2.0147	GGG	-2.791	-2.98	-1.48	-2.59	Pol
687	7	6.6952	2.4803	UUA	-0.123	-2.46	-1.09	-2.25	Pol
688	5	2.764	1.5731	AAA	-1.421	-1.24	-0.98	-2.17	Pol
689	0	2.6034	1.5238	CAG	1.708	-0.24	-2.1	-1.43	Pol
690	2.5	2.7108	1.5562	AAA	0.135	0.61	-1.17	-1.06	Pol
691	3.5	2.6785	1.5511	AAA	-0.53	1.56	-0.46	-1.11	Pol
692	1	4.6412	1.9765	UCA	1.842	0.3	-0.3	-0.88	Pol
693	3.5	4.8224	2.0021	GUA	0.661	1.24	-0.23	-1.27	Pol
694	0	4.6295	1.968	ACA	2.352	1.14	1.05	-1.73	Pol
695	5	4.6955	1.9742	GUA	-0.154	0.54	0.99	-1.02	Pol
696	14.5	7.1588	2.4335	CUG	-3.017	0.75	1.02	-0.87	Pol
697	0	3.0238	1.6453	GAU	1.838	0.79	1.18	-0.53	Pol	HIV-1pol795-1386CpG
698	2.5	4.6727	1.9741	GUG	1.101	0.41	0.48	-0.78	Pol	HIV-1pol795-1386CpG
699	8	4.8764	2.0147	GGC	-1.55	-0.74	0.17	-0.35	Pol	HIV-1pol795-1386CpG
700	2.5	2.9184	1.6171	GAU	0.259	-0.01	0.01	-0.92	Pol	HIV-1pol795-1386CpG
701	1	4.8764	2.0147	GCA	1.924	0.44	-0.36	-1.21	Pol	HIV-1pol795-1386CpG
702	4	3.0238	1.6453	UAU	-0.593	-0.66	-1.13	-1.72	Pol	HIV-1pol795-1386CpG
703	5	3.0238	1.6453	UUU	-1.201	-0.58	-1.45	-1.52	Pol	HIV-1pol795-1386CpG
704	1	4.8937	2.0255	UCA	1.922	-0.31	-0.67	-1.22	Pol	HIV-1pol795-1386CpG
705	9.5	4.6168	1.9578	GUU	-2.494	-0.57	-1.86	-1.84	Pol	HIV-1pol795-1386CpG
706	8	4.8764	2.0147	CCC	-1.55	-1.77	-2.92	-2.22	Pol	HIV-1pol795-1386CpG
707	4	6.4976	2.4673	UUA	1.012	-1.9	-2.8	-2.5	Pol	HIV-1pol795-1386CpG
708	3.5	2.0204	1.3501	GAU	-1.096	-2.49	-2.55	-2.16	Pol	HIV-1pol795-1386CpG
709	3	2.0156	1.3449	AAA	-0.732	-4.24	-2.84	-1.37	Pol	HIV-1pol795-1386CpG
710	3.5	1.1226	1.0115	GAC	-2.35	-3.77	-3	-1.71	Pol	HIV-1pol795-1386CpG
711	4.5	2.8966	1.6113	UUC	-0.995	-2.81	-2.98	-1.96	Pol	HIV-1pol795-1386CpG
712	9.5	4.0927	1.9673	AGG	-2.749	-3.04	-3.28	-1.39	Pol	HIV-1pol795-1386CpG
713	8	3.0238	1.6453	AAG	-3.024	-3.12	-2.17	-1.81	Pol	HIV-1pol795-1386CpG
714	5	2.9738	1.6308	UAU	-1.242	-3.2	-1.71	-1.86	Pol	HIV-1pol795-1386CpG
715	3	4.8764	2.0147	ACU	0.931	-2.28	-2.17	-1.3	Pol	HIV-1pol795-1386CpG
716	3	4.8764	2.0147	GCA	0.931	-1.43	-1.92	-1.41	Pol	HIV-1pol795-1386CpG
717	5	2.9145	1.6167	UUU	-1.29	-0.42	-1.44	-1.89	Pol	HIV-1pol795-1386CpG
718	7	4.8764	2.0147	ACC	-1.054	0.53	-1.54	-1.87	Pol	HIV-1pol795-1386CpG
719	0	2.2478	1.4358	AUA	1.566	0.92	-0.78	-1.71	Pol	HIV-1pol795-1386CpG
720	2	4.7731	1.9919	CCU	1.392	0.97	0.58	-2.51	Pol	HIV-1pol795-1386CpG
721	3	3.1542	1.7261	AGU	0.089	-0.02	0.86	-2.43	Pol	HIV-1pol795-1386CpG
722	1.5	1.596	1.2014	AUA	0.08	1.06	1.12	-2.14	Pol	HIV-1pol795-1386CpG
723	3	3.0238	1.6453	AAC	0.014	2.24	0.16	-1.51	Pol	HIV-1pol795-1386CpG
724	1	3.0238	1.6453	AAU	1.23	1.17	-0.35	-2.08	Pol	HIV-1pol795-1386CpG
725	6	2.7948	1.5832	GAG	-2.025	0.61	-0.63	-1.16	Pol	HIV-1pol795-1386CpG
726	1	4.4431	1.9209	ACA	1.792	-0.33	-0.47	-1.27	Pol	HIV-1pol795-1386CpG
727	1	4.8764	2.0147	CCA	1.924	-0.64	-0.59	-0.63	Pol	HIV-1pol795-1386CpG
728	7.5	4.4788	1.9363	GGG	-1.56	-1.39	-0.57	-0.86	Pol	HIV-1pol795-1386CpG
729	3.5	3.2496	1.681	AUU	-0.149	-1.95	-1.6	-1.08	Pol	HIV-1pol795-1386CpG
730	9	4.2569	2.006	AGA	-2.364	-1.08	-1.16	-0.74	Pol	HIV-1pol795-1386CpG
731	4.5	2.8946	1.6109	UAU	-0.997	-1.18	-2.01	-0.28	Pol	HIV-1pol795-1386CpG
732	7	3.0238	1.6453	CAG	-2.417	-3.14	-1.76	-0.39	Pol	HIV-1pol795-1386CpG
733	4	3.0238	1.6453	UAC	-0.593	-2.05	-1.34	-0.15	Pol	HIV-1pol795-1386CpG
734	1.5	2.9184	1.6171	AAU	0.877	-3.09	-1.85	-0.02	Pol	HIV-1pol795-1386CpG
735	2	4.8764	2.0147	GUG	1.428	-1.58	-2.29	-0.7	Pol	HIV-1pol795-1386CpG
736	12.5	5.5326	2.2273	CUU	-3.128	-1.34	-1.57	-1.15	Pol	HIV-1pol795-1386CpG
737	2	4.8764	2.0147	CCA	1.428	-0.58	-1.34	-1.6	Pol	HIV-1pol795-1386CpG
738	9	3.0238	1.6453	CAG	-3.632	-0.23	0.03	-1.33	Pol	HIV-1pol795-1386CpG
739	1	4.6478	1.971	GGA	1.851	-0.14	0.45	-1.76	Pol	HIV-1pol795-1386CpG
740	0	0	0	UGG	0	-0.43	0.17	-1.9	Pol	HIV-1pol795-1386CpG
741	3	3.0238	1.6453	AAA	0.014	1.74	-0.26	-1.8	Pol	HIV-1pol795-1386CpG
742	4	4.8764	2.0147	GGA	0.435	1.51	-0.76	-1.9	Pol	HIV-1pol795-1386CpG
743	3	4.8948	2.0259	UCA	0.935	1.51	-1.31	-0.93	Pol	HIV-1pol795-1386CpG
744	3.5	4.7449	1.9899	CCA	0.626	0.06	-0.31	-1.24	Pol	HIV-1pol795-1386CpG
745	0	4.8764	2.0147	GCA	2.42	-0.32	-0.34	-1.05	Pol	HIV-1pol795-1386CpG
746	1	2.3269	1.4599	AUA	0.909	-0.48	0.27	-0.95	Pol	HIV-1pol795-1386CpG
747	9	3.0238	1.6453	UUC	-3.632	-0.69	-0.48	-0.94	Pol	HIV-1pol795-1386CpG
748	7	3.0238	1.6453	CAG	-2.417	-0.55	0.07	-1.29	Pol	HIV-1pol795-1386CpG
749	4	2.0202	1.3757	UGU	-1.439	-1.25	-0.56	-0.82	Pol	HIV-1pol795-1386CpG
750	4	3.1542	1.7261	AGC	-0.49	-2.55	-1.04	-1.17	Pol	HIV-1pol795-1386CpG
751	0	0	0	AUG	0	-1.92	-1.35	-0.03	Pol	HIV-1pol795-1386CpG
752	2	4.6372	1.9677	ACA	1.34	-1.61	-1.32	-0.27	Pol	HIV-1pol795-1386CpG
753	4.5	2.489	1.497	AAA	-1.343	-1.25	-2.13	-0.17	Pol	HIV-1pol795-1386CpG
754	5	3.8728	1.8315	AUC	-0.615	-0.87	-2.77	-0.76	Pol	HIV-1pol795-1386CpG
755	3	6.5317	2.4653	UUA	1.433	-0.43	-1.84	-1.23	Pol	HIV-1pol795-1386CpG
756	6.5	2.1991	1.4095	GAG	-3.051	-0.43	-0.65	-1.71	Pol	HIV-1pol795-1386CpG
757	7	4.6727	1.9741	CCU	-1.179	-1.47	-0.09	-2	Pol	HIV-1pol795-1386CpG
758	3	2.929	1.619	UUU	-0.044	-1.07	0.18	-2.73	Pol	HIV-1pol795-1386CpG
759	3	4.3952	2.0385	AGA	0.684	-0.17	-0.59	-2.94	Pol	HIV-1pol795-1386CpG
760	1.5	1.4461	1.1366	AAA	-0.047	-0.57	-1.46	-1.83	Pol	HIV-1pol795-1386CpG
761	4.5	1.7885	1.2711	CAA	-2.133	0.5	-1.46	-1.6	Pol	HIV-1pol795-1386CpG
762	3	3.0238	1.6453	AAU	0.014	-0.06	-1.45	-1.49	Pol	HIV-1pol795-1386CpG
763	1	4.6292	1.9681	CCA	1.844	-0.68	-2.23	-1.04	Pol	HIV-1pol795-1386CpG
764	0	1.6627	1.2309	GAC	1.351	-1.46	-1.59	-0.56	Pol	HIV-1pol795-1386CpG
765	0.5	1.3498	1.1182	AUA	0.76	-1.61	-0.73	-0.92	Pol	HIV-1pol795-1386CpG
766	8.5	3.4964	1.7105	GUC	-2.925	-1.21	-1.07	-0.34	Pol	HIV-1pol795-1386CpG
767	7	3.9537	1.8475	AUC	-1.649	-1.3	-1.51	-0.44	Pol	HIV-1pol795-1386CpG
768	5	2.9203	1.6169	UAU	-1.286	-1.48	-1.01	-0.68	Pol	HIV-1pol795-1386CpG
769	4	3.0238	1.6453	CAA	-0.593	-2.27	0.04	-0.39	Pol	HIV-1pol795-1386CpG
770	4	3.0238	1.6453	UAC	-0.593	-2.5	-0.04	0.02	Pol	HIV-1pol795-1386CpG
771	0	0	0	AUG	0	-0.94	-0.13	-0.33	Pol	HIV-1pol795-1386CpG
772	0	2.9738	1.6308	GAU	1.824	0.43	-0.68	-0.8	Pol	HIV-1pol795-1386CpG
773	5	2.8966	1.6113	GAU	-1.305	0.72	-0.56	-1.02	Pol	HIV-1pol795-1386CpG
774	8	6.5301	2.4694	UUG	-0.595	1.44	-0.11	-0.64	Pol	HIV-1pol795-1386CpG
775	0	2.9267	1.6185	UAU	1.808	1.25	0.51	-0.38	Pol	HIV-1pol795-1386CpG
776	1	4.8764	2.0147	GUA	1.924	1.38	0.36	-0.92	Pol	HIV-1pol795-1386CpG
777	5	4.5057	1.9386	GGA	-0.255	0.57	0.13	-0.99	Pol	HIV-1pol795-1386CpG
778	2	4.9755	2.0609	UCU	1.444	1.14	-0.01	-1.4	Pol	HIV-1pol795-1386CpG
779	5	3.0238	1.6453	GAC	-1.201	0.9	0.05	-1.49	Pol	HIV-1pol795-1386CpG
780	5	6.4607	2.4673	UUA	0.592	-0.08	-0.05	-1.51	Pol	HIV-1pol795-1386CpG
781	4.5	2.6737	1.5497	GAA	-1.178	-1.15	0.11	-1.52	Pol	HIV-1pol795-1386CpG
782	1	2.2019	1.4228	AUA	0.845	-0.98	0.48	-1.38	Pol	HIV-1pol795-1386CpG
783	7	3.9029	1.812	GGG	-1.709	-1.15	-0.34	-1.38	Pol	HIV-1pol795-1386CpG
784	5.5	2.9369	1.6211	CAG	-1.581	-0.96	-1.79	-1.98	Pol	HIV-1pol795-1386CpG
785	5	3.0238	1.6453	CAU	-1.201	-1.12	-2.17	-3.05	Pol	HIV-1pol795-1386CpG
786	4	4.4165	2.042	AGA	0.204	-1.31	-2.94	-3.12	Pol	HIV-1pol795-1386CpG
787	0	2.2913	1.3953	ACA	1.642	-2.72	-2.63	-3.07	Pol	HIV-1pol795-1386CpG
788	4	3.0238	1.6453	AAA	-0.593	-2.65	-3.1	-3.72	Pol	HIV-1pol795-1386CpG
789	1	2.067	1.3776	AUA	0.775	-2.53	-3.59	-4.34	Pol	HIV-1pol795-1386CpG
790	5.5	2.7528	1.5718	GAG	-1.748	-2.13	-4.64	-4.54	Pol	HIV-1pol795-1386CpG
791	8.5	2.701	1.5538	GAA	-3.732	-2.46	-4.65	-4.69	Pol	HIV-1pol795-1386CpG
792	10	6.5474	2.4306	CUG	-1.42	-3.8	-4.41	-3.88	Pol	HIV-1pol795-1386CpG
793	6.5	4.2389	2.0024	AGA	-1.129	-4.71	-4.51	-4.47	Pol	HIV-1pol795-1386CpG
794	1.5	1.8778	1.2909	CAA	0.293	-5.37	-4.86	-4.5	Pol	HIV-1pol795-1386CpG
795	4	3.0238	1.6453	CAU	-0.593	-5.09	-5.45	-4.96	Pol	HIV-1pol795-1386CpG
796	13	7.0458	2.4412	CUG	-2.439	-4.49	-4.98	-4.4	Pol	HIV-1pol795-1386CpG
797	14	6.6213	2.4689	UUG	-2.989	-4.37	-4.34	-4.22	Pol	HIV-1pol795-1386CpG
798	4.5	1.8544	1.3017	AGG	-2.032	-4.42	-4.36	-4.22	Pol	HIV-1pol795-1386CpG
799	0	0	0	UGG	0	-3.99	-3.84	-4.33	Pol	HIV-1pol795-1386CpG
800	8	4.8764	2.0147	GGA	-1.55	-2.85	-3.9	-5.11	Pol	HIV-1pol795-1386CpG
801	3.5	2.255	1.4231	UUU	-0.875	-2.44	-3.33	-4.63	Pol	HIV-1pol795-1386CpG
802	6	3.8317	1.7838	ACC	-1.216	-1.55	-3.49	-5.3	Pol	HIV-1pol795-1386CpG
803	3	4.7731	1.9919	ACA	0.89	-1.59	-3.64	-4.93	Pol	HIV-1pol795-1386CpG
804	0	4.8764	2.0147	CCA	2.42	-1.14	-2.89	-4.36	Pol	HIV-1pol795-1386CpG
805	6	3.0238	1.6453	GAC	-1.809	-0.75	-2.61	-4.13	Pol	HIV-1pol795-1386CpG
806	5	2.8618	1.5995	AAA	-1.337	-0.88	-1.71	-4.23	Pol	HIV-1pol795-1386CpG
807	6	3.0238	1.6453	AAA	-1.809	-0.5	-2.41	-3.9	Pol	HIV-1pol795-1386CpG
808	1	2.9587	1.6267	CAU	1.204	-1.83	-1.95	-4.13	Pol	HIV-1pol795-1386CpG
809	4	3.0238	1.6453	CAG	-0.593	-2.22	-1.81	-3.65	Pol	HIV-1pol795-1386CpG
810	5	3.0238	1.6453	AAA	-1.201	-2.63	-1.55	-2.5	Pol	HIV-1pol795-1386CpG
811	3	2.8734	1.6029	GAA	-0.079	-2.15	-2.3	-1.81	Pol	HIV-1pol795-1386CpG
812	10	4.8764	2.0147	CCU	-2.543	-1.68	-2.64	-2.3	Pol	HIV-1pol795-1386CpG
813	2	4.8764	2.0147	CCA	1.428	-2.18	-2.64	-2.2	Pol	HIV-1pol795-1386CpG
814	8	2.8966	1.6113	UUC	-3.167	-2.55	-2.48	-2.08	Pol	HIV-1pol795-1386CpG
815	5.5	5.3715	2.2045	CUU	-0.058	-1.56	-1.57	-1.48	Pol	HIV-1pol795-1386CpG
816	0	0	0	UGG	0	-2.13	-1.4	-2.17	Pol	HIV-1pol795-1386CpG
817	0	0	0	AUG	0	-1.39	-1.94	-2.96	Pol	HIV-1pol795-1386CpG
818	8	4.8764	2.0147	GGU	-1.55	-1.4	-1.96	-2.07	Pol	HIV-1pol795-1386CpG
819	0	2.9438	1.6228	UAU	1.814	0.21	-1.99	-1.56	Pol	HIV-1pol795-1386CpG
820	6	3.0238	1.6453	GAA	-1.809	-0.69	-0.76	-1.33	Pol	HIV-1pol795-1386CpG
821	7	5.4325	2.2096	CUC	-0.709	-1.06	-1.84	-2.54	Pol	HIV-1pol795-1386CpG
822	0	3.0238	1.6453	CAU	1.838	-1.06	-1.3	-1.95	Pol	HIV-1pol795-1386CpG
823	2	4.8764	2.0147	CCU	1.428	0.11	-0.61	-1.77	Pol	HIV-1pol795-1386CpG
824	7.5	2.9456	1.6233	GAU	-2.806	-1.23	-0.25	-2.58	Pol	HIV-1pol795-1386CpG
825	5	2.9458	1.6233	AAA	-1.265	-0.97	-0.39	-2.37	Pol	HIV-1pol795-1386CpG
826	0	0	0	UGG	0	0.16	-1.19	-2.75	Pol	HIV-1pol795-1386CpG
827	2	4.8764	2.0147	ACA	1.428	0.01	-1.04	-2.19	Pol	HIV-1pol795-1386CpG
828	9	4.8764	2.0147	GUA	-2.047	-0.78	-0.66	-1.71	Pol	HIV-1pol795-1386CpG
829	4.5	2.9184	1.617	CAG	-0.978	-1.52	-1.51	-1.34	Pol	HIV-1pol795-1386CpG
830	0	4.3659	1.9098	CCU	2.286	-0.36	-2.43	-0.96	Pol	HIV-1pol795-1386CpG
831	0	2.267	1.4367	AUA	1.578	-0.41	-2.94	-1.42	Pol	HIV-1pol795-1386CpG
832	2.5	1.5369	1.1682	GUG	-0.824	-2.29	-2.31	-1.62	Pol	HIV-1pol795-1386CpG
833	16	7.3581	2.4812	CUG	-3.483	-2.16	-1.34	-1.69	Pol	HIV-1pol795-1386CpG
834	1	4.8764	2.0147	CCA	1.924	-1.89	-0.87	-1.85	Pol	HIV-1pol795-1386CpG
835	2.5	2.1868	1.4013	GAA	-0.224	-2.96	-0.86	-1.86	Pol	HIV-1pol795-1386CpG
836	10	2.88	1.6077	AAG	-4.429	-2.51	-1.32	-2.21	Pol	HIV-1pol795-1386CpG
837	5	2.0234	1.3556	GAC	-2.196	-1.67	-0.87	-1.88	Pol	HIV-1pol795-1386CpG
838	2.5	2.3802	1.5005	AGC	-0.08	0.62	-2.13	-1.41	Pol	HIV-1pol795-1386CpG
839	0	0	0	UGG	0	-1.67	-2.89	-1.48	Pol	HIV-1pol795-1386CpG
840	1	4.8764	2.0147	ACU	1.924	-1.32	-2.22	-2.04	Pol	HIV-1pol795-1386CpG
841	2	4.7401	1.9853	GUC	1.38	-0.57	-0.98	-1.62	Pol	HIV-1pol795-1386CpG
842	0	3.0238	1.6453	AAU	1.838	-0.49	-1.85	-1.21	Pol	HIV-1pol795-1386CpG
843	10	3.0238	1.6453	GAC	-4.24	0.06	-1.49	-2.04	Pol	HIV-1pol795-1386CpG
844	1	2.3312	1.4603	AUA	0.912	0.03	-0.56	-2.86	Pol	HIV-1pol795-1386CpG
845	6.5	2.9184	1.617	CAG	-2.215	-1	-0.42	-2.72	Pol	HIV-1pol795-1386CpG
846	5.5	2.855	1.5987	AAA	-1.654	-1.16	-0.41	-2.21	Pol	HIV-1pol795-1386CpG
847	4	6.5476	2.4643	UUA	1.034	-1.82	-0.13	-2.65	Pol	HIV-1pol795-1386CpG
848	5	4.8764	2.0147	GUG	-0.061	-0.95	-1.09	-3.04	Pol	HIV-1pol795-1386CpG
849	6.5	4.6682	1.9682	GGA	-0.931	-1.22	-2.22	-2.03	Pol	HIV-1pol795-1386CpG
850	1	2.9605	1.6273	AAA	1.205	-0.23	-2.64	-1.69	Pol	HIV-1pol795-1386CpG
851	8	6.886	2.4656	UUG	-0.452	-0.26	-2.17	-1.69	Pol	HIV-1pol795-1386CpG
852	5	3.0238	1.6453	AAU	-1.201	-1.67	-2.31	-1.95	Pol	HIV-1pol795-1386CpG
853	0	0	0	UGG	0	-1.68	-2.34	-2.45	Pol	HIV-1pol795-1386CpG
854	3	4.8764	2.0147	GCA	0.931	-2.08	-1.73	-3.56	Pol	HIV-1pol795-1386CpG
855	6	3.1542	1.7261	AGU	-1.649	-2.4	-2.18	-3.9	Pol	HIV-1pol795-1386CpG
856	8	3.0238	1.6453	CAG	-3.024	-3.08	-2.22	-3.15	Pol	HIV-1pol795-1386CpG
857	4	3.9299	1.8423	AUU	-0.038	-2.36	-2.36	-3.41	Pol	HIV-1pol795-1386CpG
858	6.5	2.8375	1.5939	UAU	-2.298	-2.26	-2.72	-2.64	Pol	HIV-1pol795-1386CpG
859	2.5	2.8467	1.5507	GCA	0.224	-2.72	-3.69	-2.52	Pol	HIV-1pol795-1386CpG
860	8.5	4.5245	1.9441	GGG	-2.045	-2.69	-3.38	-3.06	Pol	HIV-1pol795-1386CpG
861	2	3.5426	1.7494	AUU	0.882	-1.78	-3.33	-2.91	Pol	HIV-1pol795-1386CpG
862	2.5	2.4802	1.4927	AAA	-0.013	-3.1	-3.8	-2.95	Pol	HIV-1pol795-1386CpG
863	4	3.7452	1.7694	GUA	-0.144	-2.39	-2.88	-2.8	Pol	HIV-1pol795-1386CpG
864	4.5	2.0908	1.3707	AGG	-1.758	-2.5	-2.38	-2.85	Pol	HIV-1pol795-1386CpG
865	3	2.6465	1.538	CAA	-0.23	-1.98	-2.65	-2.18	Pol	HIV-1pol795-1386CpG
866	13.5	6.1852	2.3474	UUA	-3.116	-1.65	-1.91	-2.22	Pol	HIV-1pol795-1386CpG
867	3	3.0238	1.6453	UGU	0.014	-1.92	-2.23	-2.31	Pol	HIV-1pol795-1386CpG
868	3	2.7376	1.5661	AAA	-0.168	-2.22	-1.22	-1.75	Pol	HIV-1pol795-1386CpG
869	6.5	5.0709	2.1384	CUU	-0.668	-1.51	-1.62	-0.77	Pol	HIV-1pol795-1386CpG
870	1.5	4.6074	2.0391	CUU	1.524	-1.78	-1.07	-1.36	Pol	HIV-1pol795-1386CpG
871	6	4.2382	2.0029	AGG	-0.88	0.04	-1.14	-0.55	Pol	HIV-1pol795-1386CpG
872	7	4.8764	2.0147	GGA	-1.054	-0.24	-0.63	-0.57	Pol	HIV-1pol795-1386CpG
873	2	3.4857	1.7012	ACC	0.873	0.46	-0.27	-0.21	Pol	HIV-1pol795-1386CpG
874	5	3.0238	1.6453	AAA	-1.201	0.59	1.28	0.15	Pol	HIV-1pol795-1386CpG
875	1	4.1661	1.8604	GCA	1.702	0.28	0.48	-0.06	Pol	HIV-1pol795-1386CpG
876	9	7.3889	2.4844	CUA	-0.648	1.02	1	0.05	Pol	HIV-1pol795-1386CpG
877	1	4.8764	2.0147	ACA	1.924	2.13	1.24	0.41	Pol	HIV-1pol795-1386CpG
878	3.5	2.7654	1.5763	GAA	-0.466	0.79	0.75	0.33	Pol	HIV-1pol795-1386CpG
879	1.5	2.7513	1.5571	GUA	0.804	1.75	1.67	1.26	Pol	HIV-1pol795-1386CpG
880	0.5	2.8077	1.5337	GUA	1.505	1.27	1.71	0.83	Pol	HIV-1pol795-1386CpG
881	0	3.8686	1.7977	CCA	2.152	1.53	1.56	0.97	Pol	HIV-1pol795-1386CpG
882	13	7.383	2.485	CUA	-2.26	1.71	1.97	1.13	Pol	HIV-1pol795-1386CpG
883	1	4.7211	1.9819	ACA	1.878	1.48	1.36	0.29	Pol	HIV-1pol795-1386CpG
884	2	2.1951	1.4034	GAA	0.139	1.31	1.82	0.79	Pol	HIV-1pol795-1386CpG
885	3.5	2.9032	1.6133	GAA	-0.37	1.08	0.76	0.63	Pol	HIV-1pol795-1386CpG
886	0	4.8764	2.0147	GCA	2.42	0.22	0.99	0.37	Pol	HIV-1pol795-1386CpG
887	5	3.0238	1.6453	GAG	-1.201	1.46	0.83	0.63	Pol	HIV-1pol795-1386CpG
888	6	6.7655	2.4851	CUA	0.308	0.12	-0.15	0.5	Pol	HIV-1pol795-1386CpG
889	2	3.0238	1.6453	GAA	0.622	0.27	-0.28	0.53	Pol	HIV-1pol795-1386CpG
890	8	6.9165	2.4895	CUG	-0.435	0.38	-0.01	0.23	Pol	HIV-1pol795-1386CpG
891	2.5	4.0584	1.8481	GCA	0.843	-1.32	-0.65	-0.25	Pol	HIV-1pol795-1386CpG
892	7	2.9438	1.6228	GAA	-2.5	-0.46	-0.6	-0.35	Pol	HIV-1pol795-1386CpG
893	2	3.0238	1.6453	AAC	0.622	-1.21	-0.26	-1.02	Pol	HIV-1pol795-1386CpG
894	4	4.1272	1.977	AGG	0.064	-1.57	-1.1	-1.11	Pol	HIV-1pol795-1386CpG
895	8	3.0238	1.6453	GAG	-3.024	-1.36	-0.7	-0.74	Pol
896	1	3.9649	1.8492	AUU	1.603	-1.29	-1.53	-1.33	Pol
897	11	7.3914	2.4888	CUA	-1.45	-0.79	-1.63	-1.01	Pol
898	3.5	2.4898	1.4953	AAA	-0.676	-0.79	-2.1	-0.84	Pol
899	2	2.5629	1.5177	GAA	0.371	-1.74	-1.9	-1.57	Pol
900	3	4.8764	2.0147	CCG	0.931	-0.8	-1.6	-1.42	Pol
901	6	4.6295	1.968	GUA	-0.696	-2.05	-1.98	-1.37	Pol
902	2	3.0238	1.6453	CAU	0.622	-0.92	-1.56	-1.2	Pol
903	10	4.7714	1.9913	GGA	-2.626	-1.09	-0.72	-1.1	Pol
904	3.5	3.7739	1.7713	GUG	0.155	-1.49	-1.42	-1.3	Pol
905	7	3.0238	1.6453	UAU	-2.417	-1.27	-1.02	-0.97	Pol
906	0	3.0238	1.6453	UAU	1.838	-0.86	-0.65	-1.31	Pol
907	5	3.0238	1.6453	GAC	-1.201	-1.41	-0.36	-1.33	Pol
908	6.5	4.713	1.9837	CCA	-0.901	-0.55	-0.64	-0.67	Pol
909	1	4.1355	1.8628	UCA	1.683	-0.31	-0.47	-1	Pol
910	2	2.9786	1.6322	AAA	0.6	0.9	-0.79	-0.95	Pol
911	4	2.206	1.409	GAC	-1.273	0.34	-0.31	-1.06	Pol
912	7	6.1757	2.4115	UUA	-0.342	0.7	-0.35	-1.14	Pol
913	0.5	2.0904	1.3828	AUA	1.15	0.84	0.37	-0.94	Pol
914	2	4.4988	1.9345	GCA	1.292	-0.15	-0.06	-0.9	Pol
915	3	3.0238	1.6453	GAA	0.014	-0.34	-0.21	-0.9	Pol
916	2	1.8672	1.3096	AUA	-0.101	0.18	-0.24	-0.54	Pol
917	4	2.8682	1.6049	CAG	-0.705	0.39	-0.75	-0.58	Pol
918	5	3.0238	1.6453	AAG	-1.201	-0.55	-0.33	-0.58	Pol
919	3	3.0238	1.6453	CAG	0.014	-1.5	-0.2	-1.31	Pol
920	3.5	4.3487	1.8988	GGG	0.447	-1.6	0.09	-1.07	Pol
921	1.5	1.6523	1.2211	CAA	0.125	-0.73	-0.5	-1.06	Pol
922	6	3.0083	1.6176	GGC	-1.849	-0.7	-0.93	-1.71	Pol
923	5	3.0238	1.6453	CAA	-1.201	-0.06	-1.58	-2.07	Pol
924	0	0	0	UGG	0	-0.51	-2.03	-2.81	Pol
925	1	4.6067	1.9578	ACA	1.842	-0.72	-1.83	-2.8	Pol
926	4	3.0238	1.6453	UAU	-0.593	-1.56	-1.78	-2.36	Pol
927	2	3.0238	1.6453	CAA	0.622	-1.57	-2.12	-2.63	Pol
928	6	3.8631	1.8275	AUU	-1.169	-1.15	-2.61	-3.54	Pol
929	3	2.9082	1.6123	UAU	-0.057	-1.41	-3.79	-3.15	Pol
930	7	3.0238	1.6453	CAA	-2.417	-2.59	-3.37	-2.54	Pol
931	6	2.9438	1.6228	GAG	-1.883	-2.79	-2.29	-2	Pol
932	4.5	4.4571	1.9266	CCA	-0.022	-4.41	-2.16	-2.33	Pol
933	4	2.4038	1.4699	UUU	-1.086	-4.11	-3.83	-2.6	Pol
934	5	2.8843	1.6047	AAA	-1.318	-3.09	-3.26	-2.64	Pol
935	5	2.9885	1.635	AAU	-1.23	-2.26	-2.8	-2.5	Pol
936	16	7.4408	2.4842	CUG	-3.445	-3.09	-2.14	-2.52	Pol
937	3	2.8053	1.5858	AAA	-0.123	-2.6	-2.53	-2.8	Pol
938	0	4.8764	2.0147	ACA	2.42	-1.54	-2.14	-2.89	Pol
939	4.5	4.7074	1.9808	GGA	0.105	-0.69	-1.74	-2.55	Pol
940	10.5	2.8946	1.6109	AAG	-4.721	-0.8	-2.03	-2.5	Pol
941	0	2.9475	1.6238	UAU	1.815	0.55	-2.09	-2.8	Pol
942	1	4.8764	2.0147	GCA	1.924	0.5	-2.2	-3.12	Pol
943	0	2.6355	1.5526	AGA	1.697	-0.82	-1.48	-2.33	Pol
944	3.5	0.982	0.9426	AUG	-2.671	-1.3	0.05	-1.79	Pol
945	5	3.5809	1.839	AAG	-0.772	-0.39	0.26	-2.01	Pol
946	4	3.5937	1.7513	GGU	-0.232	-0.38	-1.14	-1.82	Pol
947	6	4.0538	1.8421	GCC	-1.057	-0.76	-1.65	-1.8	Pol
948	5	2.929	1.619	CAC	-1.279	-1	-0.1	-1.81	Pol
949	8	4.8764	2.0147	ACU	-1.55	-1.36	-0.28	-1.46	Pol
950	0	3.0238	1.6453	AAU	1.838	-1.67	-1.14	-1.18	Pol
951	1	3.0238	1.6453	GAU	1.23	-1.06	-1.52	-1.86	Pol
952	3	4.2773	1.8957	GUG	0.674	-0.39	-1.41	-1.93	Pol
953	7	2.4855	1.4938	AAA	-3.022	-0.36	-1.51	-0.92	Pol
954	6	3.0238	1.6453	CAA	-1.809	0.22	-2.2	-1.29	Pol
955	4	6.4941	2.4686	UUA	1.01	-0.73	-1.61	-1.51	Pol
956	2	3.7447	1.7671	ACA	0.987	-1.47	-1.44	-2.46	Pol
957	4.5	2.5932	1.5244	GAG	-1.251	-2.68	-1.04	-1.87	Pol
958	4	3.9935	1.8317	GCA	-0.004	-1.42	-1.34	-1.75	Pol
959	7	4.8764	2.0147	GUA	-1.054	-1.04	-1.68	-2.06	Pol
960	5	2.9475	1.6238	CAA	-1.264	-1.68	-1.57	-2.1	Pol
961	8	2.8842	1.6056	AAA	-3.186	-1.85	-1.7	-2.02	Pol
962	0	2.2836	1.4312	AUA	1.596	-1.49	-0.9	-1.31	Pol
963	3.5	2.6337	1.4915	GCC	-0.581	-1.06	-1.39	-1.62	Pol
964	1.5	1.3726	1.0962	ACA	-0.116	-1.8	-2.16	-1.74	Pol
965	2	3.0238	1.6453	GAA	0.622	-0.88	-2.21	-1.77	Pol
966	3	2.7833	1.6188	AGC	-0.134	0.25	-2.46	-1.75	Pol
967	0	2.2201	1.4273	AUA	1.555	-0.96	-1.64	-1.28	Pol
968	10	4.4513	1.9319	GUA	-2.872	-1.25	-1.23	-1.72	Pol
969	0	2.2942	1.4511	AUA	1.581	-1.47	-0.22	-2.19	Pol
970	0	0	0	UGG	0	-1.05	-0.41	-2.81	Pol
971	8	4.8764	2.0147	GGA	-1.55	-0.92	-0.98	-2.96	Pol
972	5	2.7769	1.5754	AAG	-1.411	-1.15	-0.8	-2.37	Pol
973	4.5	3.1056	1.6135	ACU	-0.864	0.22	-1.09	-2.17	Pol
974	2	4.8764	2.0147	CCU	1.428	-1.15	-1.38	-2.04	Pol
975	2.5	2.9158	1.6158	AAA	0.257	-0.92	-2.79	-2.02	Pol
976	2	3.0238	1.6453	UUU	0.622	-0.53	-2.14	-1.94	Pol
977	1	2.1625	1.424	AAA	0.816	-0.5	-2.03	-1.95	Pol
978	12	7.3057	2.4859	UUA	-1.888	-1.57	-2.03	-1.8	Pol
979	4	4.8764	2.0147	CCC	0.435	-2.37	-2.21	-2.02	Pol
980	3.5	2.6031	1.5322	AUA	-0.585	-1.88	-1.5	-3.05	Pol
981	5	2.9111	1.6165	CAA	-1.292	-2.18	-1.33	-2.42	Pol
982	9.5	2.3912	1.4667	AAG	-4.847	-3.19	-1.88	-2.84	Pol
983	4	2.9374	1.6212	GAA	-0.655	-1.94	-1.59	-2.76	Pol
984	2	4.7211	1.9819	ACA	1.373	-2.35	-2.1	-2.13	Pol
985	0	0	0	UGG	0	-2.29	-3.27	-1.89	Pol
986	6.5	2.4708	1.4877	GAA	-2.708	-1.23	-2.74	-1.46	Pol
987	0.5	2.9093	1.5587	GCA	1.546	0.1	-3.15	-1.22	Pol
988	0	0	0	UGG	0	-1.15	-2.92	-1.89	Pol
989	0	0	0	UGG	0	-2.13	-2.14	-2.07	Pol
990	0.5	2.7021	1.5099	ACA	1.458	-2.18	-0.89	-2.99	Pol
991	4	2.1476	1.3883	GAG	-1.334	-1.08	-0.35	-2.07	Pol
992	9	3.0238	1.6453	UAU	-3.632	-1.15	0.02	-2.38	Pol
993	0	0	0	UGG	0	-1.15	-0.83	-2.12	Pol
994	4	3.0238	1.6453	CAA	-0.593	-0.66	-0.12	-1.56	Pol
995	5	4.8764	2.0147	GCC	-0.061	-0.1	-1.65	-0.36	Pol
996	3	4.8764	2.0147	ACC	0.931	-0.71	-1.08	-0.53	Pol
997	0	0	0	UGG	0	0.56	-1.26	-0.22	Pol
998	2	3.8301	1.818	AUU	1.007	-0.71	-1.44	-0.42	Pol
999	0	4.7433	1.9858	CCU	2.389	0.09	-0.81	-0.16	Pol
1000	7.5	2.7059	1.5623	GAG	-3.069	-0.18	0.44	-0.72	Pol
1001	0	0	0	UGG	0	-0.37	0.06	-0.72	Pol
1002	9	3.0238	1.6453	GAG	-3.632	0.03	0.94	-1.76	Pol
1003	0	2.8636	1.6	UUU	1.79	0.04	0.72	-2.51	Pol
1004	6	4.5818	1.9515	GUC	-0.727	-1.35	0.16	-2.72	Pol
1005	2	3.0238	1.6453	AAU	0.622	0.54	-0.17	-2.95	Pol
1006	3	4.8764	2.0147	ACC	0.931	0.23	-0.43	-2.86	Pol
1007	3	4.8764	2.0147	CCU	0.931	0.91	-2.42	-2.75	Pol
1008	7	4.6295	1.968	CCC	-1.205	0.02	-2.34	-3.14	Pol
1009	2	7.0592	2.4615	UUA	2.055	0.27	-2.79	-3.15	Pol
1010	6.5	4.8764	2.0147	GUG	-0.806	-1.46	-3.06	-2.95	Pol
1011	5	3.0238	1.6453	AAG	-1.201	-2.57	-3.4	-2.76	Pol
1012	9	6.6917	2.4701	UUA	-0.934	-3.55	-3.25	-2.82	Pol
1013	0	0	0	UGG	0	-4.59	-3.84	-2.4	Pol
1014	12	3.0238	1.6453	UAC	-5.456	-5.73	-3.87	-2.41	Pol
1015	7	2.7864	1.5811	CAG	-2.665	-5.58	-4.02	-1.69	Pol
1016	11	6.6528	2.468	UUA	-1.761	-5.76	-3.2	-1.69	Pol
1017	11	3.0238	1.6453	GAG	-4.848	-5.3	-3.4	-1.19	Pol
1018	2.5	2.8703	1.5893	AAA	0.233	-4.87	-3.37	-0.97	Pol
1019	2.5	2.5742	1.5206	GAA	0.049	-2.4	-3.12	-1.26	Pol
1020	8.5	4.8764	2.0147	CCC	-1.799	-0.76	-2.82	-1.04	Pol
1021	0	2.209	1.424	AUA	1.551	-0.15	-2.31	-0.97	Pol
1022	0	1.5448	1.1552	AUA	1.337	1.29	-0.5	-2	Pol
1023	1	4.4402	1.9218	GGA	1.79	1.33	0.56	-2.01	Pol
1024	0	4.2464	1.8807	GCA	2.258	1.87	1.12	-2.6	Pol
1025	4	2.9438	1.6228	GAA	-0.651	3.2	2.86	-2.11	Pol
1026	5.5	4.8764	2.0147	ACU	-0.31	3.31	2.53	-2.43	Pol
1027	2	2.5381	1.5122	UUC	0.356	2.74	1.95	-1.48	Pol
1028	0	2.8812	1.608	UAU	1.792	2.8	2.23	-0.93	Pol
1029	1.5	4.6295	1.968	GUA	1.59	1.72	0.85	-0.42	Pol
1030	0	3.0238	1.6453	GAU	1.838	1.21	0.93	1.03	Pol
1031	5.5	4.7714	1.9913	GGG	-0.366	1.01	0	0.91	Pol
1032	1	4.8764	2.0147	GCA	1.924	-0.41	-0.7	1.24	Pol
1033	5.5	3.7563	1.7744	GCC	-0.983	-0.52	-0.46	1.44	Pol
1034	6.5	2.695	1.5547	AAU	-2.447	-1.68	-0.34	1.39	Pol
1035	6	4.2868	2.0128	AGG	-0.851	-2.32	0.28	0.72	Pol
1036	10	2.8328	1.5904	GAA	-4.507	-2.08	-0.21	0.43	Pol
1037	2.5	4.7495	1.987	ACU	1.132	-2.82	-0.23	0.28	Pol
1038	6	2.9184	1.617	AAA	-1.906	-1.55	-0.9	0.35	Pol
1039	4.5	3.8557	1.8671	UUA	-0.345	-0.94	-0.53	0.2	Pol
1040	4	4.6025	1.957	GGA	0.308	-0.09	-1.72	-0.22	Pol
1041	2.5	2.7536	1.5719	AAA	0.161	0.87	-1.38	-0.7	Pol
1042	0	4.8764	2.0147	GCA	2.42	0.8	-0.41	-1.1	Pol
1043	5.5	4.8764	2.0147	GGA	-0.31	0.56	-0.24	-1.23	Pol
1044	0	3.0238	1.6453	UAU	1.838	0.83	0.5	-0.93	Pol
1045	6.5	4.7074	1.9808	GUA	-0.905	1.24	-0.29	-1.54	Pol
1046	3	4.8764	2.0147	ACU	0.931	1.1	-0.06	-1.91	Pol
1047	7	2.5582	1.5131	GAC	-2.936	-0.13	-0.03	-1.59	Pol
1048	2	2.756	1.6174	AGA	0.467	-0.64	0.16	-0.97	Pol
1049	2	4.8764	2.0147	GGA	1.428	-1.49	0.39	-0.06	Pol
1050	4	3.573	1.8401	AGA	-0.232	-1.26	-0.52	-0.53	Pol
1051	5	3.0238	1.6453	CAA	-1.201	-1.3	-1.17	-0.54	Pol
1052	6	2.6909	1.5533	AAA	-2.13	-0.03	-1.76	-0.46	Pol
1053	4.5	3.0567	1.6151	GUU	-0.894	-0.45	-0.93	-0.94	Pol
1054	3.5	3.07	1.6153	GUC	-0.266	-1.99	-1.07	-1.43	Pol
1055	1	2.8598	1.576	CCC	1.18	-2.1	-0.7	-1.75	Pol
1056	4	5.9192	2.2155	CUA	0.866	-0.95	-1.28	-1.64	Pol
1057	5	3.5334	1.7182	ACG	-0.854	-0.14	-1.7	-2	Pol
1058	7.5	2.5327	1.5112	GAC	-3.287	-0.24	-2.19	-1.97	Pol
1059	6	4.8764	2.0147	ACA	-0.558	-0.75	-2.46	-1.98	Pol
1060	1	4.8764	2.0147	ACA	1.924	-1.06	-1.68	-1.93	Pol
1061	2	3.0238	1.6453	AAU	0.622	-2.17	-1.4	-2.02	Pol
1062	5	3.0238	1.6453	CAG	-1.201	-2.58	-1.37	-2.87	Pol
1063	6	2.8199	1.5894	AAG	-2.001	-1.29	-1.82	-3.16	Pol
1064	4	4.1127	1.8567	ACU	0.061	-1.02	-1.86	-3.25	Pol
1065	6.5	2.8541	1.5984	GAG	-2.281	-1.8	-2.21	-2.82	Pol
1066	11	6.6204	2.4709	UUA	-1.772	-2.26	-1.53	-2.4	Pol
1067	0.5	2.6455	1.5439	CAA	1.39	-1.52	-2.04	-2.16	Pol
1068	4.5	4.8764	2.0147	GCA	0.187	-1.65	-3.01	-2.43	Pol
1069	4	3.7257	1.792	AUU	-0.153	-1.69	-3.54	-3.31	Pol
1070	3	1.7225	1.2463	CAU	-1.025	-1.86	-3.17	-2.92	Pol
1071	5	6.6095	2.3606	CUA	0.682	-1.71	-2.41	-2.8	Pol
1072	9	4.8764	2.0147	GCU	-2.047	-2.57	-2.2	-2.16	Pol
1073	7	6.4935	2.4669	UUG	-0.205	-2.57	-1.78	-3.14	Pol
1074	7.5	2.8155	1.5899	CAG	-2.946	-2.12	-2.06	-2.83	Pol
1075	6	3.0238	1.6453	GAU	-1.809	-1.55	-2.05	-3.04	Pol
1076	8	4.8908	2.0243	UCG	-1.536	-2.02	-2.68	-2.37	Pol
1077	4	4.4794	1.9278	GGA	0.249	-2.39	-1.95	-1.97	Pol
1078	0.5	2.9194	1.6148	UUA	1.498	-2.02	-2.43	-1.68	Pol
1079	1	2.8404	1.5946	GAA	1.154	-1.87	-2.18	-1.11	Pol
1080	5.5	4.7074	1.9808	GUA	-0.4	-0.38	-2.19	-1.76	Pol
1081	9	3.0238	1.6453	AAC	-3.632	-0.74	-1.75	-1.7	Pol
1082	0	2.2942	1.4511	AUA	1.581	-0.14	-0.52	-1.74	Pol
1083	8.5	4.3956	1.9136	GUG	-2.145	-1.34	-0.25	-1.49	Pol
1084	0	4.8764	2.0147	ACA	2.42	-1.11	0.34	-1.94	Pol
1085	8	3.0238	1.6453	GAC	-3.024	-0.27	-0.29	-1.18	Pol
1086	1	4.6845	1.9835	UCA	1.858	0.6	-0.49	-1.22	Pol
1087	7	3.0238	1.6453	CAA	-2.417	0.38	-0.83	-1.1	Pol
1088	0	3.0238	1.6453	UAU	1.838	0.39	-0.59	-0.53	Pol
1089	1	4.7173	1.9812	GCA	1.876	-0.29	-0.08	0.08	Pol
1090	7.5	6.335	2.4191	UUG	-0.482	0.48	0	0.53	Pol
1091	3.5	4.6025	1.957	GGA	0.563	-0.01	0.48	-0.33	Pol
1092	8	3.9845	1.8537	AUC	-2.166	0.29	-0.69	-0.21	Pol
1093	3	3.9585	1.8491	AUU	0.518	0.25	0.31	-0.46	Pol
1094	3.5	2.9076	1.6142	CAA	-0.367	-0.51	0.14	0.09	Pol
1095	4	4.8764	2.0147	GCA	0.435	-0.98	1.34	-0.37	Pol
1096	5	2.7146	1.5595	CAA	-1.465	-0.8	0.16	0.12	Pol
1097	2	4.8764	2.0147	CCA	1.428	0.44	0.05	-0.28	Pol
1098	3.5	2.8679	1.6049	GAU	-0.394	1.13	-0.23	-0.4	Pol
1099	5.5	1.9888	1.3419	AAG	-2.617	0.22	-0.54	-1.31	Pol
1100	1	3.1542	1.7261	AGU	1.248	0.62	-0.23	-1.21	Pol
1101	0.5	2.9212	1.6171	GAA	1.497	0.44	-0.32	-1.41	Pol
1102	0	4.5333	1.9501	UCA	2.325	-0.29	-0.03	-1.96	Pol
1103	8	2.6939	1.5521	GAG	-3.419	-0.54	-1.11	-2.22	Pol
1104	1	3.9422	1.9244	UUA	1.529	0.22	-1.42	-2.17	Pol
1105	8	4.8764	2.0147	GUC	-1.55	0.06	-2.33	-2.24	Pol
1106	3	2.0426	1.3504	AGU	-0.709	-1.63	-2.04	-2.55	Pol
1107	4.5	2.6183	1.5362	CAA	-1.225	-3.51	-1.65	-2.71	Pol
1108	2	2.3512	1.4669	AUA	0.239	-2.87	-2.46	-3.19	Pol
1109	1	2.3262	1.4594	AUA	0.909	-3.28	-2.58	-2.56	Pol
1110	9	2.9371	1.6203	GAG	-3.742	-3	-4.04	-2.97	Pol
1111	6.5	2.2783	1.4355	CAG	-2.941	-3.39	-3.43	-2.53	Pol
1112	10	6.6861	2.4694	UUA	-1.342	-2.64	-4.25	-1.64	Pol
1113	1	2.3184	1.4583	AUA	0.904	-3.63	-4.21	-1.55	Pol
1114	2.5	1.5925	1.1966	AAA	-0.758	-4.15	-3.53	-2.06	Pol
1115	6	2.9184	1.617	AAG	-1.906	-3.32	-3.34	-2.95	Pol
1116	1	2.7232	1.5618	GAA	1.103	-2.94	-2.88	-2.68	Pol
1117	6.5	2.134	1.4003	AAA	-3.118	-1.86	-2.46	-2.68	Pol
1118	5.5	3.8597	1.7954	GUC	-0.914	-2.21	-1.11	-1.88	Pol
1119	5	3.0238	1.6453	UAC	-1.201	-1.36	-0.77	-1.3	Pol
1120	11	7.4572	2.4878	CUG	-1.424	-0.04	-0.75	-0.74	Pol
1121	1	3.9991	1.8393	GCA	1.631	0.17	-1.41	-0.57	Pol
1122	0	0	0	UGG	0	0.6	-0.82	-0.61	Pol
1123	2	4.8764	2.0147	GUA	1.428	0.36	0.17	0.6	Pol
1124	1	4.7074	1.9808	CCA	1.872	0.13	0.47	0.96	Pol
1125	2	4.8764	2.0147	GCA	1.428	1.36	1.5	1.6	Pol
1126	5	3.0238	1.6453	CAC	-1.201	1.49	2.01	1.69	Pol
1127	6	3.0238	1.6453	AAA	-1.809	2.07	2.42	1.75	Pol
1128	8	4.7714	1.9913	GGA	-1.621	2.14	3.66	2.21	Pol
1129	1	3.9608	1.8485	AUU	1.602	1.86	3.11	1.66	Pol
1130	1	4.7714	1.9913	GGA	1.894	1.54	3.31	2.53	Pol
1131	1	4.8764	2.0147	GGA	1.924	2.72	3.19	2.54	Pol
1132	0	3.0238	1.6453	AAU	1.838	3.09	2.66	2.22	Pol
1133	1	2.8675	1.601	GAA	1.166	4.14	2.45	2.64	Pol
1134	2	2.9531	1.6252	CAA	0.586	3.88	2.27	1.89	Pol
1135	0	4.629	1.9607	GUA	2.361	3.18	3.18	1.02	Pol
1136	4	3.0238	1.6453	GAU	-0.593	2.74	3.44	0.61	Pol
1137	1	3.0238	1.6453	AAA	1.23	1.6	2.35	-0.45	Pol
1138	4	6.5122	2.4664	UUG	1.019	1.9	1.83	-0.45	Pol
1139	5	4.8764	2.0147	GUC	-0.061	1.44	0.75	-0.26	Pol
1140	2	3.1542	1.7261	AGU	0.669	-0.21	-0.74	0.3	Pol
1141	6	2.722	1.5386	GCU	-2.131	-0.07	-1.13	0.52	Pol
1142	1	4.7714	1.9913	GGA	1.894	-1.11	-2.06	-0.11	Pol
1143	5	3.416	1.7191	AUC	-0.921	-2.89	-2.31	-0.42	Pol
1144	9	4.2868	2.0128	AGG	-2.342	-3.11	-2.18	-1.38	Pol
1145	3	2.8244	1.5899	AAA	-0.11	-4.24	-2.16	-2.02	Pol
1146	7.5	3.6565	1.7427	GUA	-2.205	-3.15	-2.74	-2.66	Pol
1147	15	7.4087	2.4855	CUA	-3.054	-3.84	-3.17	-2.43	Pol
1148	4	3.0238	1.6453	UUU	-0.593	-3.21	-3.18	-3.39	Pol
1149	13	6.7434	2.4627	UUA	-2.541	-2.66	-3.41	-3.26	Pol
1150	0	2.9475	1.6238	GAU	1.815	-3.15	-4.38	-3.49	Pol
1151	5	4.7714	1.9913	GGA	-0.115	-2.28	-4.75	-4.18	Pol
1152	0	2.2942	1.4511	AUA	1.581	-1.92	-3.7	-4.42	Pol
1153	4	2.8458	1.5953	GAU	-0.724	-2.27	-4.24	-4.45	Pol
1154	5.5	2.5938	1.5247	AAG	-1.906	-1.97	-3.68	-4.14	Pol
1155	4	4.8764	2.0147	GCC	0.435	-1.95	-2.67	-4.44	Pol
1156	8	3.0238	1.6453	CAA	-3.024	-2.78	-2.98	-4.13	Pol
1157	5.5	2.7071	1.558	GAA	-1.793	-3.19	-2.41	-3.69	Pol
1158	6	2.1389	1.3833	GAA	-2.791	-2.94	-2.72	-3.31	Pol
1159	0	3.0238	1.6453	CAU	1.838	-2.93	-2.83	-2.65	Pol
1160	7	3.0238	1.6453	GAG	-2.417	-3.63	-2.94	-2.2	Pol
1161	2	2.2935	1.4467	AAA	0.203	-2.35	-2.57	-1.83	Pol
1162	3	3.0238	1.6453	UAU	0.014	-1.86	-2.17	-1.1	Pol
1163	6	3.0238	1.6453	CAC	-1.809	-0.69	-1.86	-1.74	Pol
1164	4	2.2062	1.4329	AGU	-1.252	-1.12	-0.74	-1.6	Pol
1165	2	3.0238	1.6453	AAU	0.622	-0.31	-0.82	-2.13	Pol
1166	0	0	0	UGG	0	0.23	0.16	-2.19	Pol
1167	3	4.1577	1.9828	AGA	0.584	0.62	-0.33	-1.52	Pol
1168	3.5	4.4083	1.9157	GCA	0.474	0.55	-0.09	-1.28	Pol
1169	0	0	0	AUG	0	1.36	0	-0.92	Pol
1170	2	4.7187	1.9814	GCU	1.372	1.14	-0.35	-0.59	Pol
1171	1	2.8245	1.6336	AGU	1.117	0.54	-0.14	0.15	Pol
1172	6	2.715	1.5565	GAU	-2.111	0.48	0.51	-0.03	Pol
1173	1	3.0238	1.6453	UUU	1.23	-0.12	0.78	0.42	Pol
1174	3	3.0238	1.6453	AAC	0.014	-0.4	0.47	0.72	Pol
1175	9.5	6.9611	2.402	CUA	-1.057	-0.44	0.31	1.07	Pol
1176	4	4.8764	2.0147	CCA	0.435	-0.24	0.52	1.63	Pol
1177	7	4.7025	1.9812	CCU	-1.16	-0.01	0.73	1.71	Pol
1178	4	2.4552	1.4527	GUA	-1.063	-0.36	0.32	1.36	Pol
1179	2	4.5246	1.9423	GUA	1.3	0.04	0.47	0.99	Pol
1180	2	4.8764	2.0147	GCA	1.428	0.8	1.36	0.73	Pol
1181	5	3.0238	1.6453	AAA	-1.201	0.62	1.34	0.9	Pol
1182	3	3.0238	1.6453	GAA	0.014	1.6	1.18	1.19	Pol
1183	0	2.2942	1.4511	AUA	1.581	2.44	1.3	0.9	Pol
1184	3	4.5542	1.9479	GUA	0.798	2.37	0.75	1.12	Pol
1185	5	4.8764	2.0147	GCC	-0.061	1.65	0.91	1.55	Pol
1186	0	2.8592	1.6435	AGC	1.74	1.65	1.48	1.55	Pol
1187	0	3.0238	1.6453	UGU	1.838	1.06	1.52	1.85	Pol
1188	1	2.8624	1.6	GAU	1.164	0.37	1.12	2.41	Pol
1189	4	2.9008	1.6128	AAA	-0.682	0.54	1.95	2.52	Pol
1190	5	3.0238	1.6453	UGU	-1.201	1.09	2.06	2.45	Pol
1191	6	3.0238	1.6453	CAG	-1.809	0.55	2.01	2.28	Pol
1192	7	5.846	2.208	CUA	-0.523	0.7	2.2	1.21	Pol
1193	0.5	2.9184	1.617	AAA	1.496	0.44	2.55	1.44	Pol
1194	2	4.7714	1.9913	GGG	1.392	1.05	2.37	1.6	Pol
1195	3	3.0238	1.6453	GAA	0.014	1.94	1.46	1.72	Pol
1196	1	4.8764	2.0147	GCC	1.924	2.88	0.75	1.48	Pol
1197	0	0.3968	0.6167	AUG	0.643	3.5	-0.11	1.19	Pol
1198	1	3.0238	1.6453	CAU	1.23	2.45	0.89	1.17	Pol
1199	2	4.8764	2.0147	GGA	1.428	1.38	1.23	0.72	Pol
1200	1	3.0238	1.6453	CAA	1.23	0.03	1.6	-0.2	Pol
1201	3	4.8764	2.0147	GUA	0.931	0.23	1.28	0.13	Pol
1202	6	2.9184	1.6171	GAC	-1.906	0.04	0.71	0.26	Pol
1203	6	3.0238	1.6453	UGU	-1.809	-0.14	0.65	-0.45	Pol
1204	10	3.1542	1.7261	AGC	-3.966	-0.73	-0.08	0	Pol
1205	0	4.8764	2.0147	CCA	2.42	-1.34	-0.87	0.08	Pol
1206	5	4.4339	1.9209	GGA	-0.295	-1.68	-0.46	-0.1	Pol
1207	1	2.0546	1.3721	AUA	0.769	-1.27	-0.89	-0.56	Pol
1208	0	0	0	UGG	0	-1.66	-2.34	-0.79	Pol
1209	4	3.0238	1.6453	CAG	-0.593	0.56	-2.5	-1.32	Pol
1210	7	6.7983	2.4832	CUA	-0.081	-0.37	-2.09	-1.01	Pol
1211	4	3.0238	1.6453	GAU	-0.593	-1.8	-1.53	-0.91	Pol
1212	8	3.0238	1.6453	UGU	-3.024	-1.78	-0.74	-1.95	Pol
1213	0	4.7074	1.9808	ACA	2.377	-1.75	-1.76	-1.96	Pol
1214	3	3.0238	1.6453	CAU	0.014	-1.43	-1.76	-2.07	Pol
1215	14.5	6.2576	2.3769	UUA	-3.468	-1.73	-1.47	-1.41	Pol
1216	2	3.0238	1.6453	GAA	0.622	-1.9	-1.02	-0.74	Pol
1217	5	4.5678	1.9503	GGA	-0.222	-1.09	-1.76	-0.17	Pol
1218	2	2.8682	1.6049	AAA	0.541	-1.4	-1.53	-0.81	Pol
1219	4	2.6857	1.501	GUU	-0.876	-0.89	-1.26	-0.54	Pol
1220	6	3.9845	1.8537	AUC	-1.087	-0.62	-0.19	-0.54	Pol
1221	7.5	6.6794	2.3501	UUG	-0.349	-0.47	-0.4	-0.01	Pol
1222	2	4.8764	2.0147	GUA	1.428	-0.24	-0.61	-0.12	Pol
1223	2	4.8764	2.0147	GCA	1.428	0.11	0.38	-0.33	Pol
1224	11.5	4.8764	2.0147	GUU	-3.288	0.86	0.5	-0.67	Pol
1225	1	2.8966	1.6113	CAU	1.177	0.94	0.71	0.38	Pol
1226	4	4.8764	2.0147	GUA	0.435	0.96	1.26	0.31	Pol
1227	2	4.8764	2.0147	GCC	1.428	0.81	1.16	-0.01	Pol
1228	0	3.1542	1.7261	AGU	1.827	0.49	1.14	1.2	Pol
1229	6	4.4724	1.9279	GGA	-0.792	2.64	0.7	1.43	Pol
1230	4	3.0238	1.6453	UAU	-0.593	1.91	0.96	0.7	Pol
1231	0	1.9047	1.3196	AUA	1.443	1.35	1.14	0.63	Pol
1232	2	3.0238	1.6453	GAA	0.622	0.04	1.68	1.03	Pol
1233	0	4.8764	2.0147	GCA	2.42	0.33	1.79	1.29	Pol
1234	5	3.0238	1.6453	GAA	-1.201	1.39	2.13	1.38	Pol
1235	7	4.8764	2.0147	GUA	-1.054	1.01	0.72	0.61	Pol
1236	8	3.8458	1.8221	AUU	-2.28	1.15	0.29	-0.23	Pol
1237	0	4.7486	1.9869	CCA	2.39	1.52	0.87	0.27	Pol
1238	0	4.106	1.8561	GCA	2.212	-0.63	1.05	0.17	Pol
1239	6	3.0238	1.6453	GAG	-1.809	-0.24	0.76	0.24	Pol
1240	2	4.8764	2.0147	ACA	1.428	0.61	0	0.46	Pol
1241	1.5	4.7486	1.9869	GGG	1.635	1.42	-1.38	0.21	Pol
1242	10	2.7873	1.5816	CAA	-4.56	0.55	-1.34	0.62	Pol
1243	2.5	2.6879	1.5533	GAA	0.121	-1.02	-0.93	0.73	Pol
1244	2	4.5101	1.9411	ACA	1.293	-1.36	-0.11	0.94	Pol
1245	4.5	4.8764	2.0147	GCA	0.187	-2.2	-0.1	0.91	Pol
1246	3	2.8607	1.6033	UAC	-0.087	-2.68	-0.54	0.47	Pol
1247	7	2.6839	1.5526	UUC	-2.78	-0.99	0.17	0.93	Pol
1248	7.5	2.7603	1.5638	CUC	-3.031	-0.16	-0.22	1.26	Pol
1249	9	6.9681	2.4735	UUA	-0.821	-0.44	-0.14	1.72	Pol
1250	2	2.9472	1.6237	AAA	0.583	-0.12	0.98	1.63	Pol
1251	5	6.5809	2.462	UUA	0.642	-0.1	1.05	0.85	Pol
1252	0	4.8764	2.0147	GCA	2.42	1.33	1.03	1.51	Pol
1253	3.5	4.3983	1.9229	GGA	0.467	2.25	1.11	1.18	Pol
1254	2	4.218	1.9972	AGA	1.111	2.87	1.13	0.85	Pol
1255	0	0	0	UGG	0	3.1	2.26	1.87	Pol
1256	1	4.8764	2.0147	CCA	1.924	3.17	2.5	1.85	Pol
1257	4	4.8764	2.0147	GUA	0.435	2.3	3.32	1.4	Pol
1258	2	2.6861	1.548	AAA	0.443	2.86	3.12	1.05	Pol
1259	1	3.2964	1.6647	ACA	1.379	1.89	3.03	1.18	Pol
1260	1.5	2.2653	1.4247	GUA	0.537	2.37	2.65	1.48	Pol
1261	3	3.0238	1.6453	CAU	0.014	1.61	2.55	1.43	Pol
1262	1	4.8764	2.0147	ACA	1.924	1.52	1.97	1.92	Pol
1263	6	3.0238	1.6453	GAC	-1.809	1.78	1.49	1.56	Pol
1264	0	3.0238	1.6453	AAU	1.838	1.33	1.09	1.41	Pol
1265	5	4.8764	2.0147	GGC	-0.061	0.84	0.73	0.75	Pol
1266	2	2.1002	1.4049	AGC	0.071	0.29	-0.17	0.66	Pol
1267	1	3.0238	1.6453	AAU	1.23	-0.25	-0.21	0.41	Pol
1268	3	3.0238	1.6453	UUC	0.014	0.01	-0.63	0.15	Pol
1269	6	4.4156	1.9194	ACC	-0.825	-1.58	-0.61	-0.99	Pol
1270	6	3.1542	1.7261	AGU	-1.649	-1.19	-1.35	-1	Pol
1271	1.5	2.568	1.468	ACU	0.728	-1.57	-0.93	-1.2	Pol
1272	4.5	2.8483	1.5444	ACA	-1.069	-1.9	-1.44	-1.72	Pol
1273	9.5	4.3809	1.9095	GUU	-2.681	-2.09	-1.76	-1.47	Pol
1274	1	3.0238	1.6453	AAG	1.23	-1.92	-2.65	-1.35	Pol
1275	7	4.8764	2.0147	GCC	-1.054	-1.44	-2.82	-2.35	Pol
1276	4.5	4.6101	1.9566	GCC	0.056	-2.04	-3	-2.12	Pol
1277	4	3.0238	1.6453	UGU	-0.593	-2.84	-3.1	-2.12	Pol
1278	0	0	0	UGG	0	-1.64	-2.2	-2	Pol
1279	0	0	0	UGG	0	-2.29	-2.2	-1.88	Pol
1280	7	4.8764	2.0147	GCG	-1.054	-2.33	-2.59	-1.53	Pol
1281	9	3.3371	1.6912	GGG	-3.348	-1.8	-1.98	-1.29	Pol
1282	3	3.8138	1.8145	AUC	0.448	-1.35	-1.82	-1.09	Pol
1283	3	2.0655	1.3685	AAG	-0.683	-2.14	-1.36	-0.63	Pol
1284	5	3.0238	1.6453	CAG	-1.201	-2.24	-1.23	-0.54	Pol
1285	0	2.8203	1.5893	GAA	1.775	-1.28	-0.29	-0.24	Pol
1286	2	3.0238	1.6453	UUU	0.622	0.01	0.03	0.6	Pol
1287	9	4.6025	1.957	GGC	-2.247	0.05	0.05	0.41	Pol
1288	5	3.7861	1.8097	AUU	-0.671	1.13	0.52	0.31	Pol
1289	2	4.8764	2.0147	CCC	1.428	1.88	1.61	0.3	Pol
1290	2	3.0238	1.6453	UAC	0.622	1.37	1.6	0.66	Pol
1291	2	3.0238	1.6453	AAU	0.622	1.37	2.01	0.74	Pol
1292	0	4.8764	2.0147	CCC	2.42	2.51	2.35	0.83	Pol
1293	1	3.0238	1.6453	CAA	1.23	2.86	1.49	1.13	Pol
1294	3	3.1542	1.7261	AGU	0.089	2.73	1.38	1.78	Pol
1295	2	3.0238	1.6453	CAA	0.622	2.62	2.34	1.34	Pol
1296	3	4.7714	1.9913	GGA	0.89	1.83	2.65	1.2	Pol
1297	4	4.8764	2.0147	GUA	0.435	1.03	2.4	1.25	Pol
1298	2.5	4.627	1.9619	AUA	1.084	1.03	2.26	0.59	Pol
1299	2.5	2.8966	1.6113	GAA	0.246	1.16	2.11	-0.21	Pol
1300	8	4.9773	2.0617	UCU	-1.466	1.14	0.98	0.67	Pol
1301	0	0	0	AUG	0	0.88	0.37	1	Pol
1302	1	3.0238	1.6453	AAU	1.23	0.74	0.12	0.71	Pol
1303	2	2.8023	1.5851	AAA	0.506	-0.26	-0.47	0.71	Pol
1304	2	2.8966	1.6113	GAA	0.556	-0.73	-1.64	0.92	Pol
1305	6	6.6227	2.4708	UUA	0.252	-0.47	-1.28	0.59	Pol
1306	3	3.0238	1.6453	AAG	0.014	-1.01	-1.33	-0.12	Pol
1307	6	2.9298	1.6193	AAA	-1.896	-2.54	-1.36	0.01	Pol
1308	6	3.9297	1.8423	AUU	-1.124	-2.02	-0.76	-0.46	Pol
1309	4	2.4322	1.4879	AUA	-1.054	-1.82	-0.31	-0.11	Pol
1310	7	3.9929	1.8311	GGA	-1.642	-2.03	-0.33	0.12	Pol
1311	9	2.9184	1.617	CAG	-3.761	-1.83	-1.06	0.18	Pol
1312	0.5	3.8812	1.8022	GUA	1.876	-0.65	-0.97	0.19	Pol
1313	2.5	4.2499	2.0042	AGA	0.873	0.11	-1.58	0.54	Pol
1314	2	2.2748	1.4284	GAU	0.192	-0.4	-0.84	1.08	Pol
1315	2	3.0238	1.6453	CAG	0.622	0.42	0.03	1.06	Pol
1316	2	4.8764	2.0147	GCU	1.428	0.98	0.72	1.05	Pol
1317	1	2.9184	1.617	GAA	1.186	1.24	1	0.4	Pol
1318	7	2.784	1.5775	CAU	-2.673	1.45	1.49	0.68	Pol
1319	4	5.3181	2.1938	CUU	0.601	1.85	3.06	1.02	Pol
1320	5.5	2.3723	1.4644	AAG	-2.136	1.74	2.82	1.71	Pol
1321	0	4.8764	2.0147	ACA	2.42	1.31	2.72	2.08	Pol
1322	2	4.8764	2.0147	GCA	1.428	1.84	1.93	2.72	Pol
1323	2	4.7244	1.9825	GUA	1.374	2.9	2.22	3.4	Pol
1324	2.5	2.9184	1.617	CAA	0.259	2.91	2.27	4.6	Pol
1325	0	0	0	AUG	0	2.53	2.43	4.75	Pol
1326	0	4.8764	2.0147	GCA	2.42	2.24	3.2	5.02	Pol
1327	3	4.8764	2.0147	GUA	0.931	2.32	3.66	5.47	Pol
1328	2	2.7184	1.5601	UUC	0.46	2.43	4.53	4.69	Pol
1329	8.5	3.6198	1.7673	AUC	-2.761	2.55	4.52	4.51	Pol
1330	0	3.0238	1.6453	CAC	1.838	3.17	4.82	4.6	Pol
1331	0	2.9475	1.6238	AAU	1.815	2.86	5.03	5.57	Pol
1332	0	3.0238	1.6453	UUU	1.838	3.42	5.6	5.99	Pol
1333	2	3.0238	1.6453	AAA	0.622	4.1	4.59	6.32	Pol		cPPT
1334	0	4.2836	2.0121	AGA	2.129	5.73	4.09	6.15	Pol		cPPT
1335	0	2.8222	1.5873	AAA	1.778	5.94	4.28	6.15	Pol		cPPT
1336	0	4.7731	1.9919	GGG	2.396	4.29	4.8	6.13	Pol		cPPT
1337	0	4.8764	2.0147	GGG	2.42	3.92	6.14	5.97	Pol		cPPT
1338	0	3.9845	1.8537	AUU	2.149	4.23	5.71	6.03	Pol		cPPT
1339	0	4.8764	2.0147	GGG	2.42	4.34	5.69	5.81	Pol
1340	10	4.2337	1.8777	GGG	-3.071	4.6	5.61	6.12	Pol
1341	2	2.9184	1.6171	UAC	0.568	3.84	5.77	6.45	Pol
1342	0	2.7399	1.6091	AGU	1.703	3.57	5.09	6.77	Pol
1343	0	4.8764	2.0147	GCA	2.42	3.32	4.89	6.69	Pol
1344	0	4.8764	2.0147	GGG	2.42	2.87	4.62	6.24	Pol
1345	3	3.0238	1.6453	GAA	0.014	3.83	4.59	6.06	Pol
1346	1	4.3952	2.0385	AGA	1.666	3.93	4.58	5.97	Pol
1347	0	2.2068	1.4245	AUA	1.549	3.88	3.58	5.74	Pol
1348	0.5	2.3983	1.4717	GUA	1.29	3.84	4.84	4.93	Pol
1349	4	3.0238	1.6453	GAC	-0.593	3.7	4.55	4.54	Pol
1350	1	2.2142	1.4244	AUA	0.852	3.25	4.34	4.12	Pol
1351	0	2.2942	1.4511	AUA	1.581	3.12	3.69	3.84	Pol
1352	0	4.5354	1.9388	GCA	2.339	2.41	3.28	3.11	Pol
1353	0	3.8761	1.8023	ACA	2.151	2.31	2.66	4.1	Pol
1354	5	2.6818	1.5489	GAC	-1.497	2.54	2.34	4.16	Pol
1355	0	2.0052	1.357	AUA	1.478	2.64	2.1	4.27	Pol
1356	4	3.0238	1.6453	CAA	-0.593	1.41	2.01	4.06	Pol
1357	3	4.8764	2.0147	ACU	0.931	0.76	1.91	3.81	Pol
1358	2	1.8725	1.3002	AAA	-0.098	0.17	2.09	3.81	Pol
1359	1	2.8603	1.5993	GAA	1.163	0.88	1.94	4.09	Pol
1360	10	6.7643	2.4677	UUA	-1.311	0.19	1.85	4.35	Pol
1361	2	3.0238	1.6453	CAA	0.622	0.84	1.68	4.46	Pol
1362	2	2.7815	1.5801	AAA	0.495	0.76	2.41	4.92	Pol
1363	1.5	2.8374	1.5932	CAA	0.839	1.5	2.08	4.64	Pol
1364	5.5	3.9535	1.8475	AUU	-0.837	1.66	3.05	4.7	Pol
1365	0	2.4247	1.4411	ACA	1.683	2.95	3.5	4.56	Pol
1366	1	2.3227	1.4467	AAA	0.914	2.75	3.92	4.59	Pol
1367	0	3.8806	1.8284	AUU	2.122	3.63	4.08	4.6	Pol
1368	0	2.6605	1.5438	CAA	1.723	4.2	4.56	4.58	Pol
1369	0	2.3216	1.4459	AAU	1.606	5.15	4.85	5.02	Pol		SA1
1370	3	3.0238	1.6453	UUU	0.014	5.19	5.17	4.94	Pol		SA1
1371	0	5.9174	2.224	CGG	2.661	4.65	5.53	5.27	Pol		SA1
1372	0	4.8764	2.0147	GUU	2.42	4.52	5.49	5.56	Pol		SA1
1373	0	3.0238	1.6453	UAU	1.838	4.56	5.36	6.58	Pol		SA1
1374	0	2.9286	1.6189	UAC	1.809	4.78	5.56	6.73	Pol		SA1
1375	5	4.3952	2.0385	AGG	-0.297	4.39	5.19	6.18	Pol		SA1
1376	0	2.9158	1.6158	GAC	1.805	3.81	5.22	5.37	Pol
1377	0	3.0516	1.6973	AGC	1.798	3.53	5.49	5.24	Pol
1378	0	4.3952	2.0385	AGA	2.156	3.12	6.11	5.03	Pol		ESEVif
1379	5	2.8136	1.5855	GAU	-1.379	3.13	5.72	5.2	Pol		ESEVif
1380	2.5	4.8764	2.0147	CCA	1.18	4.22	4.5	5.29	Pol		ESEVif
1381	0	2.8601	1.5815	GUU	1.808	4.48	3.25	5.32	Pol
1382	0	0	0	UGG	0	4.36	2.43	5.32	Pol		ESEM1
1383	0	3.0238	1.6453	AAA	1.838	2.85	2.63	5.48	Pol		ESEM1
1384	0	4.8764	2.0147	GGA	2.42	2.23	2.64	5.27	Pol		ESEM1
1385	0	4.8764	2.0147	CCA	2.42	1.34	2.88	4.82	Pol
1386	2	4.8764	2.0147	GCA	1.428	0.85	2.72	4.76	Pol
1387	7	3.0238	1.6453	AAG	-2.417	1.36	3.41	4.31	Pol
1388	11	6.195	2.2988	CUC	-2.09	1.66	3.34	4.33	Pol
1389	7.5	5.0916	2.1425	CUC	-1.124	1.36	3.41	3.82	Pol
1390	0	0	0	UGG	0	1	3.39	3.78	Pol
1391	0	3.0238	1.6453	AAA	1.838	0.82	3.31	3.15	Pol
1392	0	4.8764	2.0147	GGU	2.42	2.17	2.52	3.56	Pol		D2/G4
1393	0	3.0238	1.6453	GAA	1.838	3.25	1.75	3.32	Pol		D2/G4
1394	2	4.8764	2.0147	GGG	1.428	4.28	1.12	3.39	Pol		D2/G4
1395	3	4.8764	2.0147	GCA	0.931	3.89	2.08	3.23	Pol		D2/G4
1396	1	4.7021	1.9787	GUA	1.871	3.21	2.64	3.3	Pol
1397	4	4.8764	2.0147	GUA	0.435	2.07	3.29	2.58	Pol
1398	0	2.2365	1.4323	AUA	1.561	2	3.19	1.96	Pol
1399	4	2.9203	1.6169	CAA	-0.668	1.21	3.26	1.87	Pol
1400	3.5	2.6952	1.5542	GAU	-0.518	1.14	2.44	2.69	Pol
1401	4.5	2.8507	1.597	AAU	-1.033	0.41	2.53	2.52	Pol
1402	0	2.6068	1.569	AGU	1.661	1	1.88	2.47	Pol
1403	4	2.4218	1.4743	GAC	-1.07	0.39	1.5	2.63	Pol
1404	1	2.3235	1.4593	AUA	0.907	1.34	1.25	2.35	Pol
1405	3	3.0238	1.6453	AAA	0.014	1.16	1.65	1.79	Pol
1406	1	4.7463	1.9864	GUA	1.886	1.29	0.31	1.79	Pol
1407	5.5	4.8764	2.0147	GUG	-0.31	1.16	0.02	2.01	Pol
1408	1	4.8764	2.0147	CCA	1.924	2.05	0.41	2.16	Pol
1409	6	4.4223	2.0407	AGA	-0.773	0.59	0.74	2.1	Pol
1410	5	4.2587	2.0064	AGA	-0.369	0.04	0.32	2.05	Pol
1411	1	2.8682	1.6049	AAA	1.164	-0.29	0.98	2.33	Pol
1412	0	3.4467	1.6879	GCA	2.042	-0.07	1.46	2.64	Pol
1413	9.5	2.7673	1.5761	AAG	-4.272	-0.86	1.88	3.08	Pol
1414	7	3.9614	1.8486	AUC	-1.644	0	1.8	3.61	Pol
1415	2	3.8832	1.8289	AUC	1.03	1.08	1.97	3.65	Pol
1416	3	3.653	1.8553	AGG	0.352	1.3	2.12	4.34	Pol
1417	3	2.6489	1.5395	GAU	-0.228	1.22	2.63	4.68	Pol
1418	0	3.0238	1.6453	UAU	1.838	2.63	3.24	5.02	Pol/Vif
1419	0	4.8764	2.0147	GGA	2.42	4.17	3.41	5.07	Pol/Vif
1420	0	3.0238	1.6453	AAA	1.838	4.09	3.35	5.53	Pol/Vif
1421	0	3.0238	1.6453	CAG	1.838	4.63	5.03	5.46	Pol/Vif
1422	0	0	0	AUG	0	5.27	6.16	5.81	Pol/Vif
1423	0	4.8764	2.0147	GCA	2.42	5.27	6.38	6.28	Pol/Vif
1424	3	4.7463	1.9864	GGU	0.879	5.27	6.87	5.66	Pol/Vif
1425	0	3.0477	1.6418	GAU	1.856	5.49	7.35	5.7	Pol/Vif
1426	0	3.0238	1.6453	GAU	1.838	5.49	7.32	6.59	Pol/Vif
1427	0	3.0238	1.6453	UGU	1.838	5.89	6.86	6.9	Pol/Vif
1428	0	4.8764	2.0147	GUG	2.42	5.68	6.84	6.67	Pol/Vif
1429	0	4.8764	2.0147	GCA	2.42	6.02	5.85	6.54	Pol/Vif
1430	0	2.9534	1.6019	AGU	1.844	5.63	6.22	6.72	Pol/Vif
1431	0	4.2845	2.0123	AGA	2.129	5.62	5.76	6.49	Pol/Vif
1432	0	3.0238	1.6453	CAG	1.838	4.37	5.48	5.88	Pol/Vif
1433	0	2.734	1.5647	GAU	1.747	4.26	4.96	5.52	Pol/Vif
1434	2	3.0238	1.6453	GAG	0.622	3.61	4.41	5.26	Pol/Vif
1435	0	2.8471	1.5957	GAU	1.784	2.84	4.18	5.19	Pol/Vif
1436	7	3.8486	1.9106	UAA	-1.649	1.94	3.67	4.6	Pol/Vif
1437	0	3.978	1.8197	ACA	2.186	1.32	2.84	4.85	Vif
1438	0	0	0	UGG	0	1.11	2.38	4.5	Vif
1439	3	1.9396	1.3232	AAA	-0.801	1.11	1.81	4.27	Vif
1440	3	2.6413	1.5798	AGA	-0.227	0.35	1.34	3.73	Vif
1441	6	6.5854	2.4699	UUA	0.237	0.97	0.76	3.03	Vif
1442	3	4.8764	2.0147	GUA	0.931	0.19	1.21	2.24	Vif
1443	2	3.0238	1.6453	AAA	0.622	0.18	0.74	1.91	Vif
1444	3.5	2.42	1.478	CAC	-0.731	0.21	1.45	1.3	Vif
1445	3	2.9184	1.6171	CAU	-0.05	1.05	0.58	1.17	Vif
1446	0	0	0	AUG	0	1.01	0.34	1.05	Vif
1447	2	1.9616	1.3292	UAU	-0.029	0.86	0.21	1.16	Vif
1448	2.5	1.5834	1.1594	AUU	-0.791	0.33	0.28	0.41	Vif
1449	1	4.8909	2.0243	UCA	1.922	0.25	0.06	1.14	Vif
1450	2	1.8742	1.3	AGG	-0.097	-0.16	0.09	0.47	Vif
1451	1.5	2.5313	1.518	AAA	0.679	-0.16	0.25	0.2	Vif
1452	5.5	4.2785	1.8854	GCU	-0.648	-0.31	0.78	0	Vif
1453	3	1.5628	1.1886	AAG	-1.209	0.36	0.26	-0.29	Vif
1454	4.5	2.6446	1.4832	GAC	-1.251	-0.1	0.67	0.14	Vif
1455	0	0	0	UGG	0	0.37	0.46	0.05	Vif
1456	2.5	1.7992	1.2803	UUU	-0.547	-0.53	0.27	0.1	Vif
1457	1	3.0238	1.6453	UAU	1.23	0.29	-0.85	0.12	Vif
1458	1.5	3.3719	1.7878	AGA	1.047	0.33	-1.27	0.65	Vif
1459	1	2.9184	1.6171	CAU	1.186	0.29	-0.76	0.75	Vif
1460	6	3.0238	1.6453	CAC	-1.809	-0.28	-0.37	1.01	Vif
1461	0	2.4136	1.4754	UAU	1.636	-0.67	0.13	1.09	Vif
1462	3.5	2.2605	1.4279	GAA	-0.868	-0.27	0.28	0.58	Vif
1463	5	2.978	1.6759	AGU	-1.207	-0.43	0.89	0.85	Vif
1464	5	2.4077	1.4965	ACU	-1.732	-0.54	1.14	0.97	Vif
1465	4.5	1.9372	1.3174	AAU	-1.945	-0.1	1.13	1.29	Vif
1466	1	4.8764	2.0147	CCA	1.924	0.21	0.81	1.23	Vif
1467	1	2.1369	1.4085	AAA	0.807	0.64	0.48	1.62	Vif
1468	0.5	1.963	1.3172	AUA	1.111	1.45	1.26	1.53	Vif
1469	4	3.057	1.6993	AGU	-0.555	1.91	1.18	1.33	Vif
1470	1	4.89	2.0239	UCA	1.922	2.31	1.55	1.23	Vif
1471	2	2.9184	1.617	GAA	0.568	1.99	1.58	1.11	Vif
1472	2.5	4.5732	1.9513	GUA	1.062	2.06	2.16	1.05	Vif
1473	3	2.7844	1.5787	CAC	-0.137	2	2.46	1.94	Vif
1474	4	3.8155	1.8159	AUC	-0.102	1.86	1.56	1.54	Vif
1475	2.5	4.6495	1.9712	CCA	1.09	1.43	1.55	1.71	Vif
1476	4	6.1414	2.295	CUA	0.933	1.19	1.44	1.49	Vif
1477	2.5	3.8893	1.8055	GGG	0.769	0.39	1.79	2.01	Vif
1478	3.5	1.5583	1.1852	GAU	-1.638	0.65	1.92	1.67	Vif
1479	3	4.4874	1.929	GCU	0.771	0.83	1.64	1.48	Vif
1480	2	1.4252	1.1573	AAA	-0.497	0.72	1.4	1.77	Vif
1481	7.5	5.3847	2.2179	UUA	-0.954	1.24	0.85	1.94	Vif
1482	3	4.2316	1.8878	GUA	0.652	0.79	1.18	2.28	Vif
1483	1.5	2.2412	1.3947	AUA	0.531	1.2	0.08	1.49	Vif
1484	1	2.409	1.4699	ACA	0.959	0.13	0.08	1.41	Vif
1485	0	4.7256	1.9828	ACA	2.383	0.66	0.45	1.12	Vif
1486	4	3.0238	1.6453	UAU	-0.593	0.02	1.17	1.4	Vif
1487	0	0	0	UGG	0	0.2	1.28	1.63	Vif
1488	8.5	4.7194	1.9816	GGU	-1.908	0.79	0.86	1.21	Vif
1489	5	7.3351	2.4882	CUG	0.938	1.09	1.25	0.96	Vif
1490	7.5	1.9401	1.3247	CAU	-4.197	0.6	0.98	1.2	Vif
1491	1.5	3.636	1.7494	ACA	1.221	0.15	1.2	1.85	Vif
1492	1	4.8764	2.0147	GGA	1.924	0.15	1.24	1.95	Vif
1493	0	3.0238	1.6453	GAA	1.838	0.81	0.3	2.34	Vif
1494	1	3.1065	1.7117	AGA	1.231	0.85	0.43	2.67	Vif
1495	5	1.6491	1.2153	GAC	-2.757	2.26	0.91	1.81	Vif
1496	0	0	0	UGG	0	1.55	2.02	1.31	Vif
1497	3	2.4451	1.4827	CAU	-0.374	0.76	2.09	1.32	Vif
1498	4	6.4874	2.4355	UUG	1.021	0.83	3.34	0.19	Vif
1499	3	4.8764	2.0147	GGU	0.931	1.16	3.13	0.31	Vif
1500	4	2.3776	1.4663	CAG	-1.106	2.19	1.61	-0.01	Vif
1501	5	4.8764	2.0147	GGA	-0.061	2.63	0.62	1	Vif
1502	1	4.4372	1.9201	GUC	1.79	2.84	0.52	0.87	Vif
1503	1	4.9778	2.0619	UCC	1.929	1.3	0.28	1.86	Vif
1504	0	2.1703	1.4107	AUA	1.538	0.29	0.27	1.39	Vif
1505	0	3.0238	1.6453	GAA	1.838	0.9	-0.05	1.39	Vif
1506	0	0	0	UGG	0	-0.05	0.31	1.22	Vif
1507	10	3.9761	1.9388	AGG	-3.107	-0.76	0.19	0.74	Vif
1508	7	3.6141	1.7776	AAA	-1.905	-2.28	0.87	1.45	Vif
1509	0.5	1.949	1.3338	AAG	1.086	-1.61	0.61	1.28	Vif
1510	8	3.0949	1.7073	AGA	-2.873	-2.03	0.67	1.31	Vif
1511	3	3.0238	1.6453	UAU	0.014	-1.36	0.31	1.76	Vif
1512	4.5	1.7729	1.296	AGC	-2.104	-0.56	-0.31	1.44	Vif
1513	0	4.8764	2.0147	ACA	2.42	0.91	-0.33	1.74	Vif
1514	2	3.0238	1.6453	CAA	0.622	0.93	-0.5	1.74	Vif
1515	0	2.8461	1.5689	GUA	1.814	1.48	0.34	1.25	Vif
1516	4.5	2.5685	1.5195	GAC	-1.271	1.97	1.77	0.54	Vif
1517	1	4.8764	2.0147	CCU	1.924	2.22	1.38	0.64	Vif
1518	1	2.5877	1.4913	GAC	1.065	1.3	2.23	0.19	Vif
1519	8.5	6.73	2.3632	CUA	-0.749	2.21	2.21	0.53	Vif
1520	2	4.8764	2.0147	GCA	1.428	1.5	2.45	1.59	Vif
1521	4	2.7757	1.579	GAC	-0.775	2	1.47	2.46	Vif
1522	3	2.6541	1.542	CAA	-0.224	1.33	1.76	2.37	Vif
1523	1	7.5277	2.4865	CUA	2.625	0.87	1.22	3.25	Vif
1524	5	3.9845	1.8537	AUU	-0.548	0.85	1.94	3.21	Vif
1525	2	3.0238	1.6453	CAU	0.622	0.9	1.84	3.77	Vif
1526	3	2.7792	1.5366	CUG	-0.144	0.97	2.19	2.92	Vif
1527	3	2.0207	1.3527	CAC	-0.724	1.61	2.65	2.66	Vif		SA2
1528	5	2.8506	1.5968	UAU	-1.346	1.01	2.66	2.72	Vif		SA2
1529	0	3.0238	1.6453	UUU	1.838	2.08	2.77	3.15	Vif		SA2
1530	3.5	2.6304	1.5364	GAU	-0.566	2.04	3.17	3.24	Vif		SA2
1531	0	3.0238	1.6453	UGU	1.838	2.6	1.86	3.46	Vif		SA2
1532	0	3.0238	1.6453	UUU	1.838	2.66	1.85	3.53	Vif		SA2
1533	0	4.1692	1.8699	UCA	2.23	3.55	2.2	3.45	Vif		SA2
1534	1.5	2.1967	1.4083	GAA	0.495	2.39	2.53	3.95	Vif		SA2
1535	2	4.9766	2.0613	UCU	1.444	2.32	3.3	3.66	Vif
1536	5	4.8764	2.0147	GCU	-0.061	2.36	4.12	3.52	Vif
1537	0	2.2942	1.4511	AUA	1.581	2.17	3.44	3.94	Vif
1538	7	4.3952	2.0385	AGA	-1.278	2.24	3.85	4.17	Vif
1539	3.5	2.1866	1.4029	AAU	-0.936	2.73	3.87	4.44	Vif
1540	1	4.4941	1.9294	ACC	1.811	1.94	3.02	4.65	Vif
1541	0	1.7784	1.2778	AUA	1.392	2.38	3.1	5.12	Vif
1542	1	5.9626	2.3694	UUA	2.094	2.53	3.32	5.25	Vif		ESSV
1543	1	4.8764	2.0147	GGA	1.924	2.56	3.38	5.74	Vif		ESSV
1544	3.5	1.5251	1.1741	CGU	-1.682	3.64	3.78	5.28	Vif		ESSV
1545	0	1.6697	1.2284	AUA	1.359	3.49	3.56	4.58	Vif		ESSV
1546	1	4.4305	1.9262	GUU	1.781	3.66	4.32	4.42	Vif		ESSV
1547	5	2.0249	1.3761	AGU	-2.162	3.31	5.12	4.82	Vif		ESSV
1548	0	4.8764	2.0147	CCU	2.42	2.81	5.15	4.7	Vif		ESSV
1549	0.5	2.8587	1.6453	AGG	1.434	3.54	4.68	4.51	Vif		ESSV
1550	0	3.0238	1.6453	UGU	1.838	3.94	3.61	3.95	Vif
1551	0	1.8341	1.2853	GAA	1.427	4	3.46	3.71	Vif
1552	2	3.0238	1.6453	UAU	0.622	4.33	4.38	3.39	Vif
1553	0.5	2.2178	1.4152	CAA	1.214	2.87	4.29	2.68	Vif
1554	0	4.4931	1.9372	GCA	2.319	2.91	3.49	2.76	Vif
1555	1	4.8764	2.0147	GGA	1.924	3.18	3.52	1.7	Vif
1556	4	3.0238	1.6453	CAU	-0.593	3.04	2.14	1.48	Vif
1557	5.5	2.3321	1.4484	AAC	-2.187	2.45	1.22	2.07	Vif
1558	0	2.4017	1.4687	AAG	1.635	1.7	0.41	1.95	Vif
1559	0	4.7094	1.9799	GUA	2.379	0.05	0.55	1.68	Vif
1560	3	4.8764	2.0147	GGA	0.931	-1.37	-0.22	2.05	Vif
1561	6.5	4.7208	2.0117	UCU	-0.884	-1.55	-0.21	1.94	Vif
1562	9	7.3296	2.4782	CUA	-0.674	-0.5	-0.32	1.57	Vif
1563	8	3.0238	1.6453	CAG	-3.024	-1.58	-0.69	1.44	Vif
1564	7	3.0238	1.6453	UAC	-2.417	-2.08	-0.48	1.41	Vif
1565	9	6.5472	2.4668	UUG	-0.994	-1.79	0.01	1.16	Vif
1566	2	4.8764	2.0147	GCA	1.428	-1.32	0.18	1.05	Vif
1567	12	7.4176	2.4912	CUA	-1.839	-1	-0.58	0.45	Vif
1568	1.5	3.264	1.6575	GCA	1.064	-0.09	-0.62	-0.01	Vif
1569	1	4.6478	1.971	GCA	1.851	1.21	-0.17	0.08	Vif
1570	5	6.0019	2.3733	UUA	0.422	1.52	-0.12	0.64	Vif
1571	1.5	2.1843	1.3747	AUA	0.498	1.36	0.7	0.41	Vif
1572	2	2.5159	1.4739	AAA	0.35	2.71	1.09	-0.1	Vif
1573	0	3.7705	1.7747	CCA	2.125	2.11	1.38	-0.37	Vif
1574	3.5	2.3882	1.444	AAA	-0.77	1.55	0.96	-0.8	Vif
1575	0.5	2.205	1.413	CAG	1.207	1.16	1.96	-0.25	Vif
1576	0	1.5874	1.2018	AUA	1.321	0.86	1.73	-0.14	Vif
1577	4	2.6995	1.5554	AAG	-0.836	0.71	1.21	-0.25	Vif
1578	4	4.8764	2.0147	CCA	0.435	0.42	1	0.47	Vif
1579	6	4.8764	2.0147	CCU	-0.558	0.66	0.01	0.16	Vif
1580	7	6.5872	2.4466	UUG	-0.169	0.31	0.45	1.03	Vif
1581	5	4.8764	2.0147	CCU	-0.061	-0.09	-0.66	0.99	Vif
1582	1	3.1542	1.7261	AGU	1.248	-0.87	-1.2	1.11	Vif
1583	4	4.2928	1.8896	GUU	0.155	-0.4	-0.83	1.35	Vif
1584	2	1.7791	1.2875	AGG	-0.172	-0.91	-1.06	1.25	Vif
1585	3.5	2.8338	1.5923	AAA	-0.418	-1.8	-0.45	1.7	Vif
1586	13	7.0926	2.4907	CUG	-2.372	-1	-0.38	1.55	Vif
1587	0	3.6463	1.7657	ACA	2.065	-1.47	0.45	2.1	Vif
1588	7	3.0238	1.6453	GAG	-2.417	-0.96	0.96	2.25	Vif
1589	8	3.0238	1.6453	GAC	-3.024	-0.63	0.98	2.36	Vif
1590	0	4.2233	1.9975	AGA	2.114	0.4	1.33	2.89	Vif/Vpr
1591	0	0	0	UGG	0	2.24	1.68	3.11	Vif/Vpr
1592	0	3.0238	1.6453	AAC	1.838	1.49	2.25	3.04	Vif/Vpr
1593	1	2.4194	1.4755	AAG	0.962	3.2	2.8	3.5	Vif/Vpr
1594	0	4.6443	1.9634	CCC	2.365	4.75	4.24	3.61	Vif/Vpr
1595	0	2.9253	1.6181	CAG	1.808	4.71	4.23	3.68	Vif/Vpr
1596	2.5	2.3193	1.4429	AAG	-0.125	5.06	5.26	2.89	Vif/Vpr
1597	0	4.5615	1.95	ACC	2.339	4.93	5.75	2.64	Vif/Vpr
1598	0	2.3943	1.4956	AAG	1.601	5.27	5.61	3.12	Vif/Vpr
1599	0.5	4.3447	1.8984	GGC	2.025	5	5.61	4	Vif/Vpr
1600	0	3.0248	1.6314	CAC	1.854	4.06	5.56	3.44	Vif/Vpr
1601	1	3.8443	1.9021	AGA	1.495	4.59	4.27	3.77	Vif/Vpr
1602	0	3.5979	1.7354	GGG	2.073	4	3.25	3.76	Vif/Vpr
1603	0	2.4774	1.5215	AGC	1.628	4.03	3.32	2.93	Vif/Vpr
1604	4.5	2.4503	1.4849	CAU	-1.38	1.93	3.44	2.88	Vif/Vpr
1605	1	4.0755	1.8461	ACA	1.666	0.85	2.59	2.18	Vif/Vpr
1606	0	0	0	AUG	0	1.02	2.04	2.22	Vif/Vpr
1607	0	2.5275	1.5051	AAU	1.679	0.3	0.71	1.81	Vif/Vpr
1608	11	4.8764	2.0147	GGA	-3.039	-0.38	-0.22	1.91	Vif/Vpr
1609	5	2.7605	1.5749	CAC	-1.422	-0.04	-0.6	1.46	Vif/Vpr
1610	0	3.6883	1.9749	UAG	1.868	-1.64	-1.6	0.75	Vif/Vpr
1611	0	0	0	NAG	0	-2.15	-1.73	0.35	Vif/Vpr
1612	5.5	4.8229	2.0656	CUU	-0.328	-2.47	-1.25	-0.68	Vpr
1613	7	6.5476	2.4636	UUA	-0.184	-1.94	-1.12	-0.6	Vpr
1614	8	2.9419	1.6223	GAG	-3.118	-1.22	-1.63	-1.35	Vpr
1615	5.5	2.47	1.492	GAA	-2.031	-1.77	-2.18	-1.82	Vpr
1616	4.5	4.8412	2.0962	CUU	0.163	-0.95	-1.47	-2.14	Vpr
1617	6	3.0238	1.6453	AAG	-1.809	-1.52	-1.88	-3.2	Vpr
1618	0	1.7105	1.2522	AGU	1.366	-1.78	-1.87	-3.6	Vpr
1619	2	3.0238	1.6453	GAA	0.622	-1.02	-2.32	-3.96	Vpr
1620	1	4.8764	2.0147	GCU	1.924	-1.39	-2.33	-3.86	Vpr
1621	8.5	4.7143	1.9807	GUU	-1.911	-0.77	-2.42	-3.64	Vpr
1622	6	4.3952	2.0385	AGA	-0.787	-0.89	-3.32	-3.35	Vpr
1623	4	3.0238	1.6453	CAU	-0.593	-1.27	-2.88	-3.78	Vpr
1624	8	2.9184	1.6171	UUU	-3.142	-1.52	-3.56	-4	Vpr
1625	1	4.7074	1.9808	CCU	1.872	-4.42	-2.62	-3.85	Vpr
1626	7.5	3.8365	1.9044	AGG	-1.924	-3.83	-3.39	-3.86	Vpr
1627	3	2.5864	1.4746	AUA	-0.28	-4.41	-3.49	-3.9	Vpr
1628	0	0	0	UGG	0	-3.46	-4.11	-3.3	Vpr
1629	17	5.437	2.2094	CUC	-5.234	-3.19	-3.97	-4.17	Vpr
1630	3	2.8437	1.5948	CAU	-0.098	-3.92	-3.64	-4.01	Vpr
1631	5.5	1.9804	1.2941	AAC	-2.72	-3.29	-3.47	-4.06	Vpr
1632	4	6.5411	2.4688	UUA	1.029	-3.66	-3.51	-4.25	Vpr
1633	9	4.8764	2.0147	GGA	-2.047	-3.3	-3.81	-4.79	Vpr
1634	2.5	2.8139	1.5866	CAA	0.198	-1.12	-4.32	-4.12	Vpr
1635	1	1.4175	1.1258	CAU	0.371	-2.15	-4.47	-4.24	Vpr
1636	6	3.4129	1.7193	AUC	-1.505	-1.06	-4.18	-4.15	Vpr
1637	2	3.0238	1.6453	UAU	0.622	-3.01	-2.64	-3.61	Vpr
1638	1.5	1.934	1.321	GAA	0.329	-2.58	-2.66	-4.5	Vpr
1639	10	4.3762	1.9099	ACU	-2.945	-2.42	-1.78	-4.03	Vpr
1640	1	3.0238	1.6453	UAC	1.23	-2.57	-2.62	-3.56	Vpr
1641	12	4.8764	2.0147	GGG	-3.536	-2.13	-2.05	-4.23	Vpr
1642	4.5	2.9374	1.6212	GAU	-0.964	-1.9	-2.17	-3.42	Vpr
1643	4	4.7362	1.9846	ACU	0.371	-2.4	-2.73	-3.39	Vpr
1644	0	0	0	UGG	0	-1.39	-2.25	-2.93	Vpr
1645	3	2.717	1.5358	GCA	-0.184	-1.87	-1.89	-3.64	Vpr
1646	3	4.8764	2.0147	GGA	0.931	-1.19	-2.89	-2.85	Vpr
1647	7.5	4.8764	2.0147	GUG	-1.302	-0.73	-2.71	-2.65	Vpr
1648	3	2.8357	1.5934	GAA	-0.103	-0.24	-3.01	-2.86	Vpr
1649	4.5	3.916	1.8162	GCC	-0.322	-1.45	-1.92	-2.23	Vpr
1650	5	1.7111	1.2463	AUA	-2.639	-2.21	-2.15	-2.01	Vpr
1651	1	1.7772	1.2766	AUA	0.609	-2.61	-1.87	-1.65	Vpr
1652	1	4.1367	1.9771	AGA	1.587	-2.11	-1.54	-0.85	Vpr
1653	8.5	2.345	1.4383	AUU	-4.279	-2.61	-1.73	-0.86	Vpr
1654	12	7.1043	2.4609	CUG	-1.989	-1.98	-1.59	-0.3	Vpr
1655	3	3.0238	1.6453	CAA	0.014	-1.03	-0.81	-0.33	Vpr		SA3
1656	2.5	2.8479	1.5959	CAA	0.218	-1.43	-0.3	-0.07	Vpr		SA3
1657	11	7.3766	2.4838	CUG	-1.459	-1.47	0	0.05	Vpr		SA3
1658	5	7.3465	2.4775	CUG	0.947	0.1	0.71	0.33	Vpr		SA3
1659	1	3.0238	1.6453	UUU	1.23	1.55	0.33	0.38	Vpr		SA3
1660	5	3.3268	1.6881	AUC	-0.991	1.81	-0.35	1.09	Vpr		SA3
1661	0	3.0238	1.6453	CAU	1.838	2.03	0.91	1.07	Vpr		SA3
1662	0	3.0238	1.6453	UUC	1.838	2.44	1.79	1.1	Vpr		SA3
1663	1	4.3952	2.0385	AGA	1.666	1.82	2.08	1.36	Vpr		SA3
1664	2	3.5651	1.7519	AUU	0.893	2.01	2.36	0.8	Vpr
1665	3	4.8764	2.0147	GGG	0.931	2.55	3.47	0.61	Vpr
1666	5	3.0238	1.6453	UGU	-1.201	2.35	3.19	1.53	Vpr
1667	4	2.1642	1.3886	CGA	-1.322	2.23	2.87	1.98	Vpr
1668	0	3.0238	1.6453	CAU	1.838	2.31	3	2.01	Vpr
1669	2	3.1542	1.7261	AGC	0.669	1.94	1.92	2.22	Vpr
1670	2	4.2718	2.0094	AGA	1.131	1.58	1.66	3.16	Vpr
1671	0	2.2942	1.4511	AUA	1.581	1.81	1.5	3.11	Vpr
1672	1	4.7668	1.9907	GGC	1.892	1.33	1.09	2.75	Vpr
1673	4	3.6375	1.7713	GUU	-0.205	0.99	0.86	3.38	Vpr
1674	2	1.5661	1.1671	ACU	-0.372	1.19	1.51	3.42	Vpr
1675	3.5	2.5771	1.4735	CGA	-0.626	0.54	2.41	2.79	Vpr
1676	6.5	2.294	1.4216	CAG	-2.959	0.14	2.15	2.41	Vpr
1677	2.5	3.9121	1.9226	AGG	0.734	-0.17	1.81	2.21	Vpr
1678	2	4.3136	2.019	AGA	1.146	0.77	2.06	2.2	Vpr
1679	4	2.811	1.5347	GCA	-0.775	1.07	2.21	2.47	Vpr
1680	3.5	3.8268	1.9041	AGA	0.172	1.01	1.29	1.58	Vpr
1681	0	2.2032	1.4086	AAU	1.564	2.54	1.36	1.11	Tat-1/Vpr
1682	0	4.3175	1.8957	GGA	2.278	2.97	1.38	0.96	Tat-1/Vpr
1683	1	2.1101	1.3373	GCC	0.83	2.1	1.74	1.03	Tat-1/Vpr
1684	3	1.7389	1.2733	AGU	-0.99	2.26	2.41	0.3	Tat-1/Vpr
1685	0	3.8135	1.8984	AGA	2.009	2.2	0.82	-0.05	Tat-1/Vpr
1686	0	3.4059	1.7072	UCC	1.995	2.05	0.33	0.56	Tat-1/Vpr
1687	6.5	4.3159	1.9143	UAG	-1.141	1.33	0.49	0.43	Tat-1/Vpr
1688	6.5	6.854	2.4045	CUA	0.147	-0.7	0.87	0.62	Tat-1
1689	3	2.7776	1.5794	GAG	-0.141	-0.64	-0.05	1.39	Tat-1
1690	3	4.7668	1.9907	CCC	0.888	-1.38	-0.58	1.12	Tat-1
1691	0	0	0	UGG	0	-1.45	-0.02	0.87	Tat-1
1692	12	2.7008	1.5563	AAG	-5.975	-1.8	-0.06	0.75	Tat-1
1693	4	3.0238	1.6453	CAU	-0.593	-1.82	-0.51	-0.24	Tat-1
1694	5	4.8764	2.0147	CCA	-0.061	-0.78	-0.63	-0.43	Tat-1
1695	2	4.8764	2.0147	GGA	1.428	-1.49	-0.46	-1.3	Tat-1
1696	7	3.0549	1.6988	AGU	-2.322	-1.24	-0.53	-1.07	Tat-1
1697	2	2.7853	1.5809	CAG	0.497	0.98	-0.87	-1.09	Tat-1
1698	0	4.8764	2.0147	CCU	2.42	0.98	-2.43	-2.26	Tat-1
1699	3.5	1.9455	1.3164	AAA	-1.181	1.04	-2.28	-2.6	Tat-1
1700	4	4.7492	1.9871	ACU	0.377	0.04	-1.3	-2.46	Tat-1
1701	0.5	3.0702	1.6037	GCU	1.603	-0.79	-0.68	-2.44	Tat-1
1702	4	3.0238	1.6453	UGU	-0.593	-0.84	-0.91	-3.02	Tat-1
1703	2.5	2.5085	1.4848	ACC	0.006	-2.55	-2.36	-3.35	Tat-1
1704	3.5	1.2004	1.0399	AAU	-2.211	-1.54	-1.62	-3.44	Tat-1
1705	11	3.0238	1.6453	UGC	-4.848	-2.11	-1.89	-2.66	Tat-1
1706	2	2.5301	1.5021	UAU	0.353	-3.99	-2.57	-2.78	Tat-1
1707	6	3.0238	1.6453	UGU	-1.809	-3.65	-3.1	-3.12	Tat-1
1708	0	3.0238	1.6453	AAA	1.838	-3.85	-3.39	-3.55	Tat-1
1709	3	1.5894	1.193	AAG	-1.182	-2.98	-4.04	-3.3	Tat-1
1710	9	3.0238	1.6453	UGU	-3.632	-2.34	-4.38	-2.78	Tat-1
1711	2	2.6651	1.5515	UGC	0.429	-2.57	-4.68	-2.54	Tat-1
1712	3	2.2197	1.4179	UUU	-0.55	-2.21	-4.66	-1.84	Tat-1
1713	2	3.0238	1.6453	CAU	0.622	-3.51	-3.39	-1.95	Tat-1
1714	8	3.0238	1.6453	UGC	-3.024	-3.53	-3.78	-1.65	Tat-1
1715	3	2.4626	1.4764	CAA	-0.364	-2.85	-2.47	-1.32	Tat-1
1716	4	2.7887	1.53	GUU	-0.792	-3.04	-1.83	-0.72	Tat-1
1717	6	3.0238	1.6453	UGU	-1.809	-3.25	-0.96	0.08	Tat-1
1718	5	3.0238	1.6453	UUC	-1.201	-2.41	-0.06	1.36	Tat-1
1719	5	2.4351	1.4579	AUA	-1.759	-0.03	0.55	1.65	Tat-1
1720	2	1.9897	1.3153	ACA	-0.008	0.8	0.93	2.25	Tat-1
1721	5	3.0238	1.6453	AAA	-1.201	1	1.48	2.05	Tat-1
1722	0	4.6377	1.9628	GCC	2.363	2.38	2.8	2.02	Tat-1
1723	0	6.4607	2.4673	UUA	2.619	3.07	3.29	2.87	Tat-1
1724	1	4.8764	2.0147	GGC	1.924	4.28	3.88	2.83	Tat-1
1725	4	3.9274	1.842	AUC	-0.039	4.87	4.56	2.66	Tat-1
1726	0	4.8198	2.0285	UCC	2.376	5.72	5	2.84	Tat-1
1727	1	2.7728	1.5748	UAU	1.126	5.54	5.13	3.75	Tat-1/Rev-1
1728	0	4.8764	2.0147	GGC	2.42	4.96	5.23	3.39	Tat-1/Rev-1
1729	0	4.3952	2.0385	AGG	2.156	4.57	5.49	3.66	Tat-1/Rev-1
1730	0	3.0238	1.6453	AAG	1.838	4.39	4.64	4.26	Tat-1/Rev-1
1731	0	3.0238	1.6453	AAG	1.838	3.79	4.27	4.37	Tat-1/Rev-1
1732	3	5.4321	2.1372	CGG	1.138	3.47	4.23	4.75	Tat-1/Rev-1
1733	2	3.301	1.7673	AGA	0.736	2.29	3.76	5.02	Tat-1/Rev-1
1734	4	2.4361	1.4815	CAG	-1.056	2.02	3.3	5.58	Tat-1/Rev-1
1735	4	5.8078	2.2146	CGA	0.816	2.05	3.38	5.24	Tat-1/Rev-1
1736	4.5	5.0683	2.0659	CGA	0.275	0.79	2.54	4.94	Tat-1/Rev-1
1737	5	2.8425	1.621	AGA	-1.331	0.56	2.03	4.92	Tat-1/Rev-1
1738	0	2.495	1.4377	CCU	1.735	0.76	1.95	5.32	Tat-1/Rev-1
1739	0	3.1735	1.6283	CCU	1.949	0.83	1.95	4.96	Tat-1/Rev-1
1740	5.5	1.6064	1.1919	CAA	-3.267	0.64	1.78	4.88	Tat-1/Rev-1
1741	1	2.0877	1.3775	GGC	0.79	1.11	2.04	4.35	Tat-1/Rev-1
1742	0	2.2353	1.438	AGU	1.554	2.33	2.85	4.07	Tat-1/Rev-1
1743	3	1.6935	1.2396	CAG	-1.054	1.99	3.15	3.28	Tat-1/Rev-1
1744	1	1.6511	1.2117	ACU	0.537	1.91	3.37	3.11	Tat-1/Rev-1
1745	0	2.4291	1.4747	CAU	1.647	3.52	3.96	2.83	Tat-1/Rev-1
1746	0	3.0238	1.6453	CAA	1.838	3.89	3.53	2.59	Tat-1/Rev-1
1747	1	1.965	1.3192	GUU	0.732	3.67	3.28	2.82	Tat-1/Rev-1
1748	0	2.7404	1.5229	UCU	1.799	4.19	3.33	2.94	Tat-1/Rev-1
1749	0	3.4428	1.7113	CUA	2.012	4.02	3.41	3.26	Tat-1/Rev-1
1750	0	2.9894	1.5858	UCA	1.885	3.87	2.98	3.35	Tat-1/Rev-1
1751	1	2.1991	1.4065	AAG	0.853	2.38	3.08	2.89	Tat-1/Rev-1
1752	0	0.4059	0.5825	CAN	0.697	2.5	2.94	2.7	Tat-1/Rev-1
1753	1.5	1.3321	1.1036	AUG	-0.152	1.85	2.9	3.12	Vpu
1754	0.5	2.095	1.3294	CAA	1.2	0.91	2.82	2.86	Vpu
1755	7.5	4.7855	2.112	CCU	-1.285	0.24	2.34	2.41	Vpu
1756	0	1.3591	1.1194	AUA	1.214	0.47	1.75	2.55	Vpu
1757	2.5	2.3672	1.4654	CAA	-0.091	0.91	1.46	2.38	Vpu
1758	2.5	1.7298	1.2624	AUA	-0.61	0.6	0.88	2.28	Vpu
1759	3	3.2246	1.6508	GCA	0.136	0.18	0.57	2.16	Vpu
1760	0	2.1494	1.3938	AUA	1.542	1.12	0.31	2.15	Vpu
1761	0	2.4235	1.4406	GUA	1.682	0.73	0.32	2.08	Vpu
1762	5.5	4.1271	1.8602	GCA	-0.738	0.61	-0.04	1.69	Vpu
1763	5.5	5.2183	2.1743	UUA	-0.13	0.53	0.7	1.06	Vpu
1764	1	2.685	1.5205	GUA	1.108	0.48	0.78	1.19	Vpu
1765	4.5	4.1665	1.8578	GUA	-0.18	-0.07	0.96	1.08	Vpu
1766	4.5	3.8801	1.801	GCA	-0.344	-0.17	1.42	0.93	Vpu
1767	4.5	3.3877	1.7033	AUA	-0.653	0.47	1.43	0.99	Vpu
1768	2.5	2.4279	1.4732	AUA	-0.049	0.76	0.8	1.59	Vpu
1769	2.5	1.8142	1.2859	AUA	-0.533	0.88	0.75	1.74	Vpu
1770	2.5	4.4086	1.9174	GCA	0.995	1.02	0.94	1.63	Vpu
1771	0	1.9294	1.3333	AUA	1.447	0.78	0.8	1.79	Vpu
1772	1.5	2.4683	1.4438	GUU	0.671	1.53	0.87	1.32	Vpu
1773	2	4.3863	1.9149	GUG	1.246	1.46	1.26	1.24	Vpu
1774	0	0	0	UGG	0	1.31	1.83	0.12	Vpu
1775	5	3.2243	1.6376	UCC	-1.084	1.41	1.87	0.3	Vpu
1776	0	2.1374	1.401	AUA	1.526	1.37	1.98	-0.17	Vpu
1777	4	3.7664	1.7754	GUA	-0.132	1.73	1.47	-0.34	Vpu
1778	3.5	2.1921	1.389	AUC	-0.942	1.02	1.44	0	Vpu
1779	0	2.0662	1.377	AUA	1.501	1.09	-0.01	-0.26	Vpu
1780	1	2.8812	1.608	GAA	1.17	0.71	-0.17	-0.91	Vpu
1781	0	2.6528	1.5422	UAU	1.72	0.59	-1.26	-1.14	Vpu
1782	3	1.9459	1.3576	AGG	-0.776	-0.77	-1.17	-0.77	Vpu
1783	2	2.6002	1.5354	AAA	0.391	-0.47	-0.5	-0.87	Vpu
1784	6.5	2.9807	1.6402	AUA	-2.146	-1.74	-1.29	-0.67	Vpu
1785	1.5	3.1514	1.6869	UUA	0.979	-2.1	-2.29	-0.62	Vpu
1786	9.5	2.9741	1.6702	AGA	-3.907	-2.19	-2.3	-0.79	Vpu
1787	3	3.0238	1.6453	CAA	0.014	-2.51	-2.27	-0.96	Vpu
1788	6.5	2.5096	1.5452	AGA	-2.582	-3.95	-2.41	-0.42	Vpu
1789	1.5	1.8726	1.3005	AAA	0.287	-3.42	-2.25	-0.13	Vpu
1790	0	2.2942	1.4511	AUA	1.581	-3.35	-1.85	0.03	Vpu
1791	5	2.3902	1.4701	GAC	-1.775	-1.8	-1.77	-0.55	Vpu
1792	8	2.0495	1.3951	AGG	-4.265	-1.07	-1.45	-0.41	Vpu
1793	8	5.9199	2.3462	UUA	-0.887	0.03	-1.31	-0.59	Vpu
1794	0.5	2.6716	1.5295	AUU	1.42	0.19	0.43	-0.93	Vpu
1795	0.5	1.7238	1.2516	GAU	0.978	-0.57	0.59	-0.81	Vpu
1796	1	4.3491	2.0274	AGA	1.652	0.43	0.28	-0.78	Vpu
1797	1	2.3797	1.4624	CUA	0.943	2.39	0.7	0.01	Vpu
1798	1	2.1437	1.4243	AUA	0.803	3.14	0.4	0.03	Vpu
1799	4	2.555	1.5116	GAA	-0.956	1.5	0.81	1.15	Vpu
1800	2	4.3952	2.0385	AGA	1.175	1.83	1.77	1.36	Vpu
1801	0	4.479	1.9295	GCA	2.321	1.26	2.38	2.02	Vpu
1802	2	3.0238	1.6453	GAA	0.622	1.04	2.46	2.21	Vpu
1803	9	3.0238	1.6453	GAC	-3.632	0.85	2.56	1.61	Vpu
1804	0	3.1542	1.7261	AGU	1.827	1.38	2.43	2.17	Vpu
1805	4.5	4.8764	2.0147	GGC	0.187	1.51	2.48	2.92	Vpu
1806	0	0	0	ANN	0	0.96	2.47	3.05	Vpu/Env
1807	0	0.0154	0.122	AUG	0.126	1.26	3.07	2.66	Vpu/Env
1808	0	0.8948	0.9209	AGA	0.972	3.21	2.33	2.48	Vpu/Env
1809	0	2.6753	1.5479	GUG	1.728	2.8	1.86	2.17	Vpu/Env
1810	0	1.8281	1.2629	AAG	1.448	3.5	1.62	1.73	Vpu/Env
1811	0	2.1292	1.3637	GAG	1.561	2.61	2.48	1.01	Vpu/Env
1812	0.5	2.0814	1.3477	AAA	1.173	2.88	1.75	1.53	Vpu/Env
1813	0.5	1.428	1.1302	UAU	0.821	2.52	1.75	1.35	Vpu/Env
1814	0	1.851	1.3152	CAG	1.407	1.37	1.84	0.25	Vpu/Env
1815	4.5	2.2448	1.4428	CAC	-1.563	0.69	1.42	-0.05	Vpu/Env
1816	0	1.4926	1.1648	UUG	1.281	0.12	0.4	0.47	Vpu/Env
1817	1.5	1.0191	0.9554	UGG	-0.503	-0.15	0.29	-0.93	Vpu/Env
1818	3.5	1.5619	1.1904	AGA	-1.628	-0.93	0.1	-0.99	Vpu/Env
1819	2.5	1.7837	1.2866	UGG	-0.557	-2.59	-0.94	-1.65	Vpu/Env
1820	2	1.9783	1.3765	GGG	-0.016	-1.3	-1.44	-1.55	Vpu/Env
1821	0.5	1.1087	0.9987	UGG	0.609	-1.48	-2.06	-2.2	Vpu/Env
1822	2.5	0.6496	0.7815	AGA	-2.368	-2.07	-3.51	-2.27	Vpu/Env
1823	5.5	1.6058	1.1493	UGG	-3.388	-1.71	-3.11	-2.37	Vpu/Env
1824	1	3.1353	1.6372	GGC	1.304	-2.05	-4.13	-2.73	Vpu/Env
1825	0.5	1.3915	1.1147	ACC	0.8	-3.4	-3.96	-2.89	Vpu/Env
1826	4.5	1.6921	1.2568	AUG	-2.234	-3.52	-4.22	-3.23	Vpu/Env
1827	4	3.082	1.6679	CUC	-0.55	-3.85	-3.64	-3.74	Vpu/Env
1828	7	4.3732	1.9857	CUU	-1.323	-2.92	-3.44	-3.26	Vpu/Env
1829	9.5	3.5058	1.7184	GGG	-3.488	-4.27	-3.54	-3.54	Vpu/Env
1830	0.5	0.7316	0.8297	AUG	0.279	-3.89	-3.05	-3.58	Vpu/Env
1831	8.5	3.8985	1.9135	UUG	-2.405	-3	-2.6	-2.88	Vpu/Env
1832	0	0.5875	0.7322	AUG	0.802	-2.91	-3.32	-3.57	Vpu/Env
1833	6	2.4077	1.4443	AUC	-2.487	-2.34	-3.25	-3.83	Vpu/Env
1834	0	2.2402	1.4158	UGU	1.582	-1.29	-2.82	-3.45	Vpu/Env
1835	0.5	1.6667	1.2501	AGU	0.933	-1.67	-2.89	-2.99	Vpu/Env	HIV-1env87-561CpG
1836	3	2.6711	1.5059	GCU	-0.218	-0.41	-2	-2.31	Env	HIV-1env87-561CpG
1837	1	1.6146	1.1638	ACA	0.528	-0.56	-2.01	-2.45	Env	HIV-1env87-561CpG
1838	2.5	1.1682	1.0158	GAA	-1.311	-0.07	-2.34	-2.25	Env	HIV-1env87-561CpG
1839	2.5	1.1642	1.0208	AAA	-1.309	-0.03	-1.06	-1.92	Env	HIV-1env87-561CpG
1840	4.5	4.8171	2.1252	UUG	0.149	-1.59	-0.97	-2.11	Env	HIV-1env87-561CpG
1841	0	0	0	UGG	0	-1.95	-0.23	-1.93	Env	HIV-1env87-561CpG
1842	6.5	4.8764	2.0147	GUC	-0.806	-1.4	-0.44	-0.67	Env	HIV-1env87-561CpG
1843	2.5	4.8764	2.0147	ACA	1.18	-0.9	-0.28	-1.07	Env	HIV-1env87-561CpG
1844	11	4.7833	1.9937	GUC	-3.118	-0.45	-0.24	-0.32	Env	HIV-1env87-561CpG
1845	5	2.9108	1.6146	UAU	-1.294	-0.35	-0.68	-0.29	Env	HIV-1env87-561CpG
1846	0	3.0238	1.6453	UAU	1.838	0.04	-0.62	-0.31	Env	HIV-1env87-561CpG
1847	4	4.8764	2.0147	GGG	0.435	0.34	0.16	-1.12	Env	HIV-1env87-561CpG
1848	4	4.8764	2.0147	GUA	0.435	-0.54	-0.35	-1.12	Env	HIV-1env87-561CpG
1849	4	4.8764	2.0147	CCU	0.435	0.48	-0.12	-0.62	Env	HIV-1env87-561CpG
1850	2.5	4.6115	1.9576	GUG	1.079	1.62	0.22	-0.35	Env	HIV-1env87-561CpG
1851	0	0	0	UGG	0	0.44	-0.67	0.02	Env	HIV-1env87-561CpG
1852	4	1.726	1.2522	AAG	-1.816	0.55	-0.44	0.16	Env	HIV-1env87-561CpG
1853	3.5	2.5287	1.5046	GAA	-0.646	0.53	0.01	0.04	Env	HIV-1env87-561CpG
1854	1	4.821	2.0017	GCA	1.909	-0.39	0.13	0.11	Env	HIV-1env87-561CpG
1855	5.5	2.4384	1.4657	ACC	-2.089	-1.71	0.42	0.27	Env	HIV-1env87-561CpG
1856	3	4.4183	1.9163	ACC	0.74	-1.44	0.58	-0.34	Env	HIV-1env87-561CpG
1857	3.5	4.2336	1.8868	ACU	0.389	-0.28	0.44	0.36	Env	HIV-1env87-561CpG
1858	11	7.2076	2.4811	CUA	-1.529	0.4	0.02	0.25	Env	HIV-1env87-561CpG
1859	7.5	2.9008	1.6128	UUU	-2.852	0.08	0.12	-0.42	Env	HIV-1env87-561CpG
1860	2	3.0238	1.6453	UGU	0.622	0.58	0.41	-0.29	Env	HIV-1env87-561CpG
1861	1	4.8764	2.0147	GCA	1.924	0.21	0.11	-0.63	Env	HIV-1env87-561CpG
1862	2	4.901	2.0285	UCA	1.43	0.2	-0.46	-0.75	Env	HIV-1env87-561CpG
1863	1	2.9398	1.6219	GAU	1.196	0.89	-0.44	-1.03	Env	HIV-1env87-561CpG
1864	5	4.8764	2.0147	GCU	-0.061	1.2	-1.08	-1.01	Env	HIV-1env87-561CpG
1865	3.5	2.7349	1.5684	AAA	-0.488	1	-0.9	-0.36	Env	HIV-1env87-561CpG
1866	3	3.6924	1.7569	GCA	0.394	-0.34	-0.65	-0.14	Env	HIV-1env87-561CpG
1867	3	2.808	1.5841	UAU	-0.121	-1.57	0.04	-0.48	Env	HIV-1env87-561CpG
1868	4.5	1.3788	1.1207	GAU	-2.785	-1.55	-0.13	0.22	Env	HIV-1env87-561CpG
1869	2.5	2.4244	1.4353	ACA	-0.053	-2	-0.76	0.27	Env	HIV-1env87-561CpG
1870	6	3.0238	1.6453	GAG	-1.809	-1.84	-0.71	0.4	Env	HIV-1env87-561CpG
1871	5	2.1669	1.3567	GUA	-2.088	-2.14	-0.87	1.3	Env	HIV-1env87-561CpG
1872	1	3.0238	1.6453	CAU	1.23	-2.04	-0.71	1.6	Env	HIV-1env87-561CpG
1873	5	3.0238	1.6453	AAU	-1.201	-0.6	-0.11	1.57	Env	HIV-1env87-561CpG
1874	4	3.8344	1.7882	GUU	-0.093	-0.39	0.08	0.98	Env	HIV-1env87-561CpG
1875	0	0	0	UGG	0	0.39	0.4	1.21	Env	HIV-1env87-561CpG
1876	5	4.8764	2.0147	GCC	-0.061	1.53	1.43	1.09	Env	HIV-1env87-561CpG
1877	1.5	4.7232	1.9823	ACA	1.626	1.47	1.14	1	Env	HIV-1env87-561CpG
1878	2	2.9399	1.6218	CAU	0.58	2.15	1.68	1.18	Env	HIV-1env87-561CpG
1879	4	4.8764	2.0147	GCC	0.435	2.86	1.89	1.08	Env	HIV-1env87-561CpG
1880	0	3.0238	1.6453	UGU	1.838	2.39	2.28	0.38	Env	HIV-1env87-561CpG
1881	3	4.8764	2.0147	GUA	0.931	2.57	2.69	0.79	Env	HIV-1env87-561CpG
1882	3	4.8764	2.0147	CCC	0.931	1.81	2.59	1.15	Env	HIV-1env87-561CpG
1883	1	4.8764	2.0147	ACA	1.924	2.47	2.65	1.29	Env	HIV-1env87-561CpG
1884	5	3.0238	1.6453	GAC	-1.201	2.53	2.72	2.14	Env	HIV-1env87-561CpG
1885	4	4.8764	2.0147	CCC	0.435	1.8	1.34	2.02	Env	HIV-1env87-561CpG
1886	3.5	2.1065	1.3776	AAC	-1.012	1.66	1.29	2.13	Env	HIV-1env87-561CpG
1887	0	4.8764	2.0147	CCA	2.42	1.34	1.62	2.27	Env	HIV-1env87-561CpG
1888	2	2.8629	1.5998	CAA	0.539	-0.64	0.9	1.69	Env	HIV-1env87-561CpG
1889	4	3.0238	1.6453	GAA	-0.593	-0.18	1.32	1.75	Env	HIV-1env87-561CpG
1890	1	1.7255	1.2422	GUA	0.584	0.25	1.21	1.41	Env	HIV-1env87-561CpG
1891	1.5	1.2696	1.0487	GUA	-0.22	0.19	0.45	1.57	Env	HIV-1env87-561CpG
1892	11.5	5.4943	2.2196	UUG	-2.706	0.14	0.9	1.77	Env	HIV-1env87-561CpG
1893	0.5	0.8738	0.891	GUA	0.42	0.18	0.03	1.32	Env	HIV-1env87-561CpG
1894	0	2.9291	1.6191	AAU	1.809	0.12	0.26	1.12	Env	HIV-1env87-561CpG
1895	6.5	4.8764	2.0147	GUG	-0.806	0.16	-0.57	1.11	Env	HIV-1env87-561CpG
1896	0	4.6495	1.9712	ACA	2.359	-0.73	-0.35	0.37	Env	HIV-1env87-561CpG
1897	2	3.0238	1.6453	GAA	0.622	0.52	0.25	0.11	Env	HIV-1env87-561CpG
1898	2.5	1.2533	1.0657	AAU	-1.17	0.44	0	-0.01	Env	HIV-1env87-561CpG
1899	2	2.9235	1.6177	UUU	0.571	0.28	0.04	0.45	Env	HIV-1env87-561CpG
1900	7.5	2.7955	1.5817	AAC	-2.974	1.26	1.43	-0.66	Env	HIV-1env87-561CpG
1901	0	0	0	AUG	0	-0.03	1	-0.64	Env	HIV-1env87-561CpG
1902	0	0	0	UGG	0	-0.32	-0.21	-0.36	Env	HIV-1env87-561CpG
1903	0	2.1874	1.4049	AAA	1.557	0.47	0.08	-0.81	Env	HIV-1env87-561CpG
1904	0.5	2.9151	1.6143	AAU	1.496	-0.25	-0.43	-0.77	Env	HIV-1env87-561CpG
1905	3	2.2887	1.432	GAC	-0.497	-0.06	-1.28	0.53	Env	HIV-1env87-561CpG
1906	0	0	0	AUG	0	-0.06	-0.81	0.48	Env	HIV-1env87-561CpG
1907	3	4.7517	1.9874	GUA	0.881	0.42	-0.79	-0.19	Env	HIV-1env87-561CpG
1908	4.5	2.5933	1.5242	GAA	-1.251	-0.88	-0.39	0.03	Env	HIV-1env87-561CpG
1909	7	3.0238	1.6453	CAG	-2.417	-1.2	-0.37	-0.8	Env	HIV-1env87-561CpG
1910	0	0	0	AUG	0	-0.78	0.28	-0.85	Env	HIV-1env87-561CpG
1911	0.5	2.5288	1.5068	CAU	1.346	-1.3	-0.09	-1.08	Env	HIV-1env87-561CpG
1912	5.5	2.197	1.3987	GAG	-2.361	-1.72	-0.86	-0.55	Env	HIV-1env87-561CpG
1913	2	3.0238	1.6453	GAU	0.622	-0.43	-0.73	0.45	Env	HIV-1env87-561CpG
1914	1	2.0686	1.3777	AUA	0.776	0.42	-0.93	0.42	Env	HIV-1env87-561CpG
1915	6.5	3.8452	1.8212	AUC	-1.458	-0.05	-1.11	0.05	Env	HIV-1env87-561CpG
1916	3	3.0346	1.6928	AGU	0.02	-0.45	-1.29	-0.19	Env	HIV-1env87-561CpG
1917	2.5	6.2151	2.3982	UUA	1.549	-0.06	0.11	-0.26	Env	HIV-1env87-561CpG
1918	0	0	0	UGG	0	-0.17	0.56	-0.07	Env	HIV-1env87-561CpG
1919	5	2.8675	1.601	GAU	-1.332	-0.94	0.23	0.19	Env	HIV-1env87-561CpG
1920	2.5	2.5649	1.5194	CAA	0.043	0.47	0.29	-0.12	Env	HIV-1env87-561CpG
1921	4.5	3.0915	1.7086	AGC	-0.824	1.02	0.15	-0.37	Env	HIV-1env87-561CpG
1922	7	7.4196	2.4883	CUA	0.169	0.32	0.26	0.12	Env	HIV-1env87-561CpG
1923	6	2.9531	1.6252	AAG	-1.875	-0.22	0.75	0.17	Env	HIV-1env87-561CpG
1924	0	4.8764	2.0147	CCA	2.42	0.18	1.03	-0.46	Env	HIV-1env87-561CpG
1925	0	3.0238	1.6453	UGU	1.838	0.48	0.4	-0.42	Env	HIV-1env87-561CpG
1926	5	4.8764	2.0147	GUA	-0.061	0.86	-0.17	-0.65	Env	HIV-1env87-561CpG
1927	5.5	2.6008	1.5273	AAA	-1.898	1.18	0.18	-0.71	Env	HIV-1env87-561CpG
1928	6	6.1138	2.3799	UUA	0.048	1.53	0.23	-0.73	Env	HIV-1env87-561CpG
1929	3	4.8764	2.0147	ACC	0.931	0	-0.08	-0.9	Env	HIV-1env87-561CpG
1930	4	4.8764	2.0147	CCA	0.435	-0.44	-0.54	-1.42	Env	HIV-1env87-561CpG
1931	3	5.2133	2.1682	CUC	1.021	-0.32	-0.28	-1.5	Env	HIV-1env87-561CpG
1932	4	3.0238	1.6453	UGU	-0.593	-0.48	-0.89	-1.29	Env	HIV-1env87-561CpG
1933	9	4.8764	2.0147	GUU	-2.047	-1.03	-1.74	-1.46	Env	HIV-1env87-561CpG
1934	4	4.4262	1.9215	AGU	0.222	-1.61	-1.99	-1.53	Env	HIV-1env87-561CpG
1935	6	6.5096	2.4664	UUA	0.207	-1.75	-1.66	-1.7	Env	HIV-1env87-561CpG
1936	5.5	1.6898	1.2329	AAG	-3.09	-2.92	-1.9	-1.45	Env	HIV-1env87-561CpG
1937	6	3.0238	1.6453	UGC	-1.809	-3.14	-2.34	-2.26	Env	HIV-1env87-561CpG
1938	2.5	1.4471	1.1167	ACU	-0.943	-2.57	-2.87	-3.06	Env	HIV-1env87-561CpG
1939	0.5	1.0751	0.9858	GAU	0.583	-3.12	-3.87	-3.37	Env	HIV-1env87-561CpG
1940	3.5	0.7412	0.8193	UUG	-3.367	-4.19	-3.95	-3.13	Env	HIV-1env87-561CpG
1941	2	0.6356	0.7496	AAG	-1.82	-3.6	-3.58	-3.33	Env	HIV-1env87-561CpG
1942	1	0.5645	0.6993	AAU	-0.623	-3.81	-4.23	-4.03	Env	HIV-1env87-561CpG
1943	1.5	0.7498	0.8114	GAU	-0.925	-3.94	-6.1	-4.91	Env	HIV-1env87-561CpG
1944	0.5	0.3816	0.5875	ACU	-0.202	-5.1	-5.69	-6.04	Env	HIV-1env87-561CpG
1945	1.5	0.2601	0.4824	AAU	-2.57	-4.31	-5.76	-6.58	Env	HIV-1env87-561CpG
1946	2	0.2677	0.4941	ACC	-3.506	-4.93	-5.69	-6.17	Env	HIV-1env87-561CpG
1947	0.5	0.1455	0.3716	AAU	-0.954	-5.59	-6.76	-6.4	Env	HIV-1env87-561CpG
1948	1	0.1951	0.4227	AGU	-1.904	-6	-7.01	-7.38	Env	HIV-1env87-561CpG
1949	1	0.2441	0.4727	AGU	-1.599	-5.81	-7.42	-6.6	Env	HIV-1env87-561CpG
1950	3	0.5962	0.7253	AGC	-3.314	-5.69	-8.34	-6.62	Env	HIV-1env87-561CpG
1951	2	0.4954	0.6674	GGG	-2.254	-6.24	-7.58	-6.59	Env	HIV-1env87-561CpG
1952	1	0.2728	0.4944	AGA	-1.471	-6.94	-6.63	-5.7	Env	HIV-1env87-561CpG
1953	0.5	0.5122	0.671	AUG	0.018	-7.58	-5.96	-5.59	Env	HIV-1env87-561CpG
1954	2	0.5366	0.687	AUA	-2.13	-6.32	-5.15	-5.41	Env	HIV-1env87-561CpG
1955	3.5	0.483	0.6604	AUG	-4.568	-4.5	-5.34	-5.28	Env	HIV-1env87-561CpG
1956	2.5	0.4243	0.627	GAG	-3.311	-3.73	-5.18	-5.09	Env	HIV-1env87-561CpG
1957	3	0.4917	0.6642	AAA	-3.776	-3.32	-3.8	-4.21	Env	HIV-1env87-561CpG
1958	2.5	1.9478	1.2932	GGA	-0.427	-3.88	-3.81	-3.91	Env	HIV-1env87-561CpG
1959	1.5	2.0047	1.3369	GAG	0.378	-3.67	-3.63	-3.66	Env	HIV-1env87-561CpG
1960	0	0.4558	0.6459	AUA	0.706	-1.73	-3.42	-3.63	Env	HIV-1env87-561CpG
1961	2	1.5569	1.1854	AAA	-0.374	-1.92	-3.45	-3.3	Env	HIV-1env87-561CpG
1962	5.5	2.6855	1.5491	AAC	-1.817	-1.58	-2.35	-3.17	Env	HIV-1env87-561CpG
1963	5	2.9564	1.6263	UGC	-1.257	-1.48	-1.75	-3.13	Env	HIV-1env87-561CpG
1964	1	3.8734	1.8267	UCU	1.573	-1.81	-1.47	-3.57	Env	HIV-1env87-561CpG
1965	6	2.7057	1.5581	UUC	-2.114	-1.09	-1.14	-3.4	Env	HIV-1env87-561CpG
1966	4	2.5304	1.5026	AAU	-0.978	-1	-0.92	-3.42	Env	HIV-1env87-561CpG
1967	1	1.0155	0.9367	AUC	0.017	-0.58	-1.07	-3.16	Env	HIV-1env87-561CpG
1968	5.5	4.2703	1.8826	AGC	-0.653	-0.32	-1.54	-3.39	Env	HIV-1env87-561CpG
1969	1	4.2434	1.8775	ACA	1.728	-0.84	-2.25	-3.46	Env	HIV-1env87-561CpG
1970	1.5	1.5115	1.1674	AGC	0.01	-0.19	-1.78	-3.48	Env	HIV-1env87-561CpG
1971	3	2.1833	1.383	AUA	-0.591	-0.38	-1.53	-3.1	Env	HIV-1env87-561CpG
1972	3	2.1735	1.4319	AGA	-0.577	-1.41	-2.11	-3.3	Env	HIV-1env87-561CpG
1973	2	2.5992	1.5266	GGU	0.393	-1.2	-2.43	-3.15	Env	HIV-1env87-561CpG
1974	2.5	2.1199	1.3834	AAG	-0.275	-2.22	-2.72	-2.93	Env	HIV-1env87-561CpG
1975	3.5	1.223	1.0482	GUG	-2.172	-2.22	-3.19	-2.57	Env	HIV-1env87-561CpG
1976	5.5	1.0581	0.9796	CAG	-4.534	-3.21	-2.67	-2.4	Env	HIV-1env87-561CpG
1977	2	1.9502	1.3251	AAA	-0.038	-3.64	-3.5	-2.63	Env	HIV-1env87-561CpG
1978	3	2.4371	1.4544	GAA	-0.387	-4.47	-3.24	-2.64	Env	HIV-1env87-561CpG
1979	1.5	1.5256	1.1696	UAU	0.022	-3.86	-2.88	-2.63	Env	HIV-1env87-561CpG
1980	9	3.77	1.7825	GCA	-2.934	-3.51	-2.76	-2.74	Env	HIV-1env87-561CpG
1981	8	4.5463	2.0158	UUU	-1.713	-2.2	-2.96	-2.84	Env	HIV-1env87-561CpG
1982	6	2.8619	1.5996	UUU	-1.962	-1.93	-2.67	-3.35	Env	HIV-1env87-561CpG
1983	1	2.9669	1.6289	UAU	1.208	-1.84	-2.8	-3.71	Env	HIV-1env87-561CpG
1984	2.5	1.623	1.2184	AAA	-0.72	-1.93	-2.25	-3.87	Env	HIV-1env87-561CpG
1985	3	3.8641	1.8713	CUU	0.462	-0.64	-2.4	-3.73	Env	HIV-1env87-561CpG
1986	2	3.0238	1.6453	GAU	0.622	-0.64	-2.6	-4.01	Env	HIV-1env87-561CpG
1987	2	1.9716	1.3135	AUA	-0.022	-0.22	-2.6	-4.8	Env	HIV-1env87-561CpG
1988	5	4.135	1.8585	AUA	-0.465	-0.87	-2.18	-4.19	Env	HIV-1env87-561CpG
1989	1	2.3447	1.4141	CCA	0.951	-1.01	-1.95	-3.53	Env	HIV-1env87-561CpG
1990	6	2.661	1.5311	AUA	-2.181	-1.26	-1.34	-3.62	Env	HIV-1env87-561CpG
1991	2	0.8876	0.8973	GAU	-1.24	-2.31	-2.01	-3.72	Env	HIV-1env87-561CpG
1992	1.5	0.7379	0.8216	AAU	-0.928	-2.85	-3	-3.47	Env	HIV-1env87-561CpG
1993	2	0.6027	0.7415	GAU	-1.884	-2.7	-2.88	-2.26	Env	HIV-1env87-561CpG
1994	0	0.3161	0.5444	ACU	0.581	-3.4	-3.07	-1.87	Env	HIV-1env87-561CpG
1995	3.5	1.0784	0.9748	ACC	-2.484	-3.97	-3.19	-1.36	Env	HIV-1env87-561CpG
1996	2.5	0.8889	0.9081	AGC	-1.774	-3.11	-3.35	-1.68	Env
1997	3	2.99	1.6354	UAU	-0.006	-2.77	-3.25	-2.72	Env
1998	5	3.4028	1.7956	ACG	-0.89	-2.53	-1.9	-3	Env
[truncated: 872 more rows]
