# Supplementary material for: CpG Dinucleotides Inhibit HIV-1 Replication through Zinc Finger Antiviral Protein (ZAP)-Dependent and -Independent Mechanisms
Source: J Virol. 2020 Feb 28;94(6):e01337-19. doi: 10.1128/JVI.01337-19 (PMC7158733; doi:10.1128/JVI.01337-19)
Supplement: Supplemental file 3 [file JVI.01337-19-sd003.xlsx]

## Sheet: Sheet1
Data set S3. All detected splicing events in HeLa cells transfected with pHIV-1, pHIV-1gag22-165CM, pHIV-1gag22-261CM, or pHIV-1gag22-378CM.
start	end	splice_sites	WT.1	WT.2	CM22-165.1	CM22-165.2	CM22-261.1	CM22-261.2	CM22-378.1	CM22-378.2
131	242	CD-CA	0	0	0	0	0.741163	0	1.59433	0.960659
291	1640	D1-CA	0.307121	0	0.294268	0.47138	0	0	0	0
291	4460	D1-A1	11.9201	11.9465	3.04504	3.4151	2.45154	1.47189	0.177148	0
291	4937	D1-A2	4.43406	4.44201	3.24974	3.3189	2.90764	2.11952	0	0
291	5324	D1-A3	2.97524	3.14011	3.41607	3.48725	3.99088	3.14984	0	0.0152486
291	5483	D1-A4c	1.1901	1.35836	0.626919	1.11592	0.0570125	0.367972	0	0
291	5501	D1-A4a	4.11415	3.68345	1.90635	1.96729	1.59635	0.91257	0	0
291	5507	D1-A4b	2.22023	2.20513	1.65046	1.62578	1.08324	1.10392	0.265722	0.0762428
291	5523	D1-A5	25.7086	26.1687	30.412	33.3045	29.7035	26.1702	0.673162	0.899665
291	5527	D1-A5a	1.03014	0.815016	1.18987	1.0101	0.570125	0.706506	0.106289	0
291	5530	D1-A5b	1.04293	0	0	1.39971	0	0	0	0
291	7916	D1-A7	0.940559	0.952616	0.895599	0.764791	0	0.397409	0	0.0152486
291	8709	D1-A8	0	5.47578	0	0	0	1.13335	0	0
668	5324	CD-A3	0	0	0.0127943	0.00962001	0.4561	0.353253	0	0
668	5523	CD-A5	0	0	0.0511771	0	0.798176	1.10392	0	0
718	4460	CD-A1	0	0	0.575742	0.41366	1.99544	1.47189	7.81222	7.42604
718	4937	CD-A2	0	0	0	0.02886	0.513113	0.838976	1.71833	1.37237
718	5324	CD-A3	0	0	0.140737	0.12987	1.42531	1.14807	1.62976	1.81458
718	5501	CD-A4a	0	0	0	0	0	0.13247	0.992028	1.15889
718	5507	CD-A4b	0	0	0	0	0.399088	0.382691	3.17095	3.01921
718	5523	CD-A5	0	0	0.204708	0.43771	4.67503	4.4451	24.9424	23.0711
718	5527	CD-A5a	0	0	0	0.03367	0.0570125	0.103032	0.425155	0.289722
1785	5507	CD-A4b	0.0319918	0	0.0895599	0.0577201	0.171038	0.147189	0.0531444	0
4510	4937	D2-A2	0.799795	0.889108	0.511771	0.33189	0.570125	0.250221	0.584588	0.518451
4510	5324	D2-A3	1.46522	1.25957	0.524565	0.41366	0.855188	0.397409	0.797166	1.0064
4510	5483	D2-A4c	0.914966	0.829129	0.601331	0.12025	0	0	0.212578	0.0304971
4510	5501	D2-A4a	2.3546	2.2263	1.3434	1.40933	0.570125	0.824257	0.513729	0.274474
4510	5507	D2-A4b	0.35191	0.359877	0.127943	0.18759	0.0570125	0.117751	0.283437	0.0457457
4510	5523	D2-A5	3.63427	2.92841	0.908393	0.966811	1.42531	0.986164	4.76528	4.51357
4510	5527	D2-A5a	0.00639836	0.190523	0	0.04329	0	0	0	0.274474
4606	4937	CD-A2	0.166357	0.186995	0	0.18278	0	0.147189	0.088574	0.0762428
4606	5324	CD-A3	0.339113	0.254031	0.0895599	0.16835	0.399088	0.161908	0.0354296	0.0152486
4606	5523	CD-A5	0.575853	1.25604	0.524565	0.39923	0	0.0441566	0.0177148	0
5011	5324	D3-A3	0.377503	0.405744	0.447799	0.46657	0.285063	0.632911	0.44287	0.289722
5011	5483	D3-A4c	1.06853	0.934975	0.601331	1.16402	0.513113	0.353253	0.106289	0.228728
5011	5501	D3-A4a	0.639836	0.620965	0.383828	0.509861	0.513113	0.367972	0.283437	0.182983
5011	5507	D3-A4b	0.588649	0.560985	0.332651	0.3848	0.342075	0.26494	0.141718	0.10674
5011	5523	D3-A5	3.9094	3.38002	2.84033	2.96777	3.6488	2.67883	2.00177	1.58585
5011	5527	D3-A5a	0.403097	0.194051	0.153531	0.29341	0	0.191345	0.0708592	0.243977
5592	7888	D4-A7b	0.0575853	0.405744	0.0127943	0.10582	0	0	0.283437	0.0914913
5592	7892	D4-A7c	1.09412	0.804431	0.601331	0.817701	0	0.397409	0.0531444	0.152486
5592	7910	D4-A7d	6.55192	4.0645	14.739	9.23521	0	11.3041	9.06997	15.6145
5592	7916	D4-A7	18.7472	18.0291	27.4949	26.3107	37.1722	33.2058	36.5988	34.538
5592	8709	D4-A8	0.0319918	0.0317539	0	0.02886	0.0570125	0.0147189	0.088574	0.0914913
8730	8865	CD-CA	0.00639836	0	0	0.500241	0	0	0	0
